# Supplementary material for: A Comparison of the Whole Genome Approach of MeDIP-Seq to the Targeted Approach of the Infinium HumanMethylation450 BeadChip® for Methylome Profiling
Source: PLoS One. 2012 Nov 29;7(11):e50233. doi: 10.1371/journal.pone.0050233 (PMC3510246; doi:10.1371/journal.pone.0050233)
Supplement: Table S2 — Unique ENSEMBL and HAVANA genes with associated annotation. Based on GENCODE annotation 310,060 unique expressed cluster regions (ECRs) were generated (see Supporting Information). Approximately fifty-eight thousands of these ECRs contained additional annotation not present in RefSeq. These 58,047 ECRs contained exons from 25,582 unique ENSEMBL and HAVANA genes (column A for the ENSEMBL ID). Any external ID is given in column B. 7,806 of the ECRs (30.5%) have an official HGNC identifier (HUGO Gene Nomenclature Committee at the European Bioinformatics Institute, http://www.genenames.org/) (column C), 2,981 (11.7%) are linked to an OMIM entry (Online Mendelian Inheritance in Man, OMIM®, http://omim.org/) (column D), and 3,830 (15.0%) have Gene Ontology (GO) annotation (column E). The ECRs also contained 17,745 genes with no external annotation and as such potentially represent novel genes. (XLS) [file pone.0050233.s006.xls]

## Sheet: Table S2
Table S2: Unique ENSEMBL and HAVANA genes with associated annotation
ENSEMBL STABLE ID	EXTERNAL ID	HGNC ID	MIM GENE ID	ASSOCIATED GO TERMS
ENSG00000036549	ZZZ3	ZZZ3		GO:0003677;GO:0005515;GO:0005634;GO:0008270;GO:0045449;GO:0046872;
ENSG00000232242	ZYG11AP1	ZYG11AP1
ENSG00000162415	ZSWIM5	ZSWIM5		GO:0008270;GO:0046872;
ENSG00000204532	ZSCAN5C	ZSCAN5C		GO:0003676;GO:0003700;GO:0005622;GO:0005634;GO:0006355;GO:0008270;GO:0016032;GO:0046872;
ENSG00000131848	ZSCAN5A	ZSCAN5A		GO:0003677;GO:0003700;GO:0005622;GO:0005634;GO:0006355;GO:0008270;GO:0016032;GO:0046872;
ENSG00000187987	ZSCAN23	ZSCAN23		GO:0003677;GO:0003700;GO:0005622;GO:0005634;GO:0006355;GO:0008270;GO:0016032;GO:0046872;
ENSG00000176371	ZSCAN2	ZSCAN2		GO:0003677;GO:0003700;GO:0005622;GO:0005634;GO:0006355;GO:0007275;GO:0007283;GO:0008270;GO:0016032;GO:0030154;GO:0046872;
ENSG00000219891	ZSCAN12P1	ZSCAN12P1
ENSG00000121988	ZRANB3	ZRANB3
ENSG00000170044	ZPLD1	ZPLD1		GO:0016020;GO:0016021;
ENSG00000042813	ZPBP	ZPBP	*608498	GO:0005515;GO:0005576;GO:0007339;
ENSG00000204623	ZNRD1-AS1	ZNRD1-AS1
ENSG00000066379	ZNRD1	ZNRD1	*607525
ENSG00000124201	ZNFX1	ZNFX1		GO:0000166;GO:0003700;GO:0005488;GO:0005515;GO:0005634;GO:0006355;GO:0008270;GO:0017111;GO:0046872;
ENSG00000184635	ZNF93	ZNF93	*603975	GO:0003676;GO:0003677;GO:0003700;GO:0005622;GO:0005634;GO:0006351;GO:0006355;GO:0008270;GO:0046872;
ENSG00000215603	ZNF92P1Y	ZNF92P1Y
ENSG00000213988	ZNF90	ZNF90	*603973	GO:0003676;GO:0003677;GO:0003700;GO:0005622;GO:0005634;GO:0005794;GO:0006351;GO:0006355;GO:0008270;GO:0046872;
ENSG00000214029	ZNF891	ZNF891		GO:0003676;GO:0003677;GO:0005622;GO:0005634;GO:0006355;GO:0008270;GO:0046872;
ENSG00000159904	ZNF890P	ZNF890P
ENSG00000232522	ZNF886P	ZNF886P
ENSG00000228764	ZNF885P	ZNF885P
ENSG00000226875	ZNF877P	ZNF877P
ENSG00000198155	ZNF876P	ZNF876P
ENSG00000236538	ZNF863P	ZNF863P
ENSG00000215812	ZNF847P	ZNF847P
ENSG00000223547	ZNF844	ZNF844		GO:0003676;GO:0003677;GO:0005622;GO:0005634;GO:0006355;GO:0008270;GO:0046872;
ENSG00000197332	ZNF833P	ZNF833P
ENSG00000231205	ZNF826P	ZNF826P
ENSG00000235944	ZNF815	ZNF815
ENSG00000198346	ZNF813	ZNF813		GO:0003676;GO:0003677;GO:0005622;GO:0005634;GO:0006355;GO:0008270;GO:0046872;
ENSG00000224689	ZNF812	ZNF812		GO:0003676;GO:0003677;GO:0005622;GO:0005634;GO:0006355;GO:0008270;GO:0046872;
ENSG00000198482	ZNF808	ZNF808		GO:0003676;GO:0003677;GO:0005622;GO:0005634;GO:0006350;GO:0006355;GO:0008270;GO:0030528;GO:0045449;GO:0046872;
ENSG00000204524	ZNF805	ZNF805		GO:0003676;GO:0003677;GO:0005622;GO:0005634;GO:0006355;GO:0008270;GO:0046872;
ENSG00000048405	ZNF800	ZNF800		GO:0003676;GO:0003677;GO:0005622;GO:0005634;GO:0008270;GO:0045449;GO:0046872;
ENSG00000196466	ZNF799	ZNF799		GO:0003676;GO:0003677;GO:0005622;GO:0005634;GO:0006355;GO:0008270;GO:0046872;
ENSG00000197863	ZNF790	ZNF790		GO:0003676;GO:0003677;GO:0005622;GO:0005634;GO:0006355;GO:0008270;GO:0046872;
ENSG00000198556	ZNF789	ZNF789		GO:0003676;GO:0003677;GO:0005622;GO:0005634;GO:0006355;GO:0008270;GO:0046872;
ENSG00000214189	ZNF788	ZNF788		GO:0003676;GO:0005622;GO:0006355;
ENSG00000197162	ZNF785	ZNF785
ENSG00000204946	ZNF783	ZNF783		GO:0003676;GO:0003677;GO:0005622;GO:0005634;GO:0006355;GO:0008270;
ENSG00000196597	ZNF782	ZNF782		GO:0003676;GO:0003677;GO:0005622;GO:0005634;GO:0006355;GO:0008270;GO:0046872;
ENSG00000128000	ZNF780B	ZNF780B		GO:0003676;GO:0003677;GO:0005622;GO:0005634;GO:0006355;GO:0008270;GO:0046872;
ENSG00000197782	ZNF780A	ZNF780A		GO:0003676;GO:0003677;GO:0005622;GO:0005634;GO:0006355;GO:0008270;GO:0046872;
ENSG00000196456	ZNF775	ZNF775		GO:0003677;GO:0005622;GO:0005634;GO:0008270;GO:0045449;GO:0046872;
ENSG00000196391	ZNF774	ZNF774		GO:0003677;GO:0005622;GO:0005634;GO:0008270;GO:0045449;GO:0046872;
ENSG00000152439	ZNF773	ZNF773		GO:0003676;GO:0003677;GO:0005622;GO:0005634;GO:0006355;GO:0008270;GO:0046872;
ENSG00000175691	ZNF77	ZNF77	*194551	GO:0003674;GO:0003676;GO:0003677;GO:0005575;GO:0005622;GO:0005634;GO:0005730;GO:0005737;GO:0006355;GO:0008150;GO:0008270;GO:0046872;
ENSG00000169957	ZNF768	ZNF768		GO:0003677;GO:0005622;GO:0005634;GO:0005665;GO:0006366;GO:0008270;GO:0045449;GO:0046872;
ENSG00000196417	ZNF765	ZNF765		GO:0003676;GO:0003677;GO:0005622;GO:0005634;GO:0006355;GO:0008270;GO:0046872;
ENSG00000065029	ZNF76	ZNF76	*194549	GO:0003677;GO:0005515;GO:0005622;GO:0005634;GO:0006357;GO:0006359;GO:0008270;GO:0045449;GO:0046872;
ENSG00000186376	ZNF75D	ZNF75D	*314997	GO:0003676;GO:0003677;GO:0003700;GO:0005622;GO:0005634;GO:0006355;GO:0008270;GO:0016032;GO:0046872;
ENSG00000169955	ZNF747	ZNF747		GO:0003676;GO:0005622;GO:0006355;GO:0008270;
ENSG00000172687	ZNF738	ZNF738		GO:0000209;GO:0003676;GO:0003677;GO:0004842;GO:0005622;GO:0005634;GO:0006355;GO:0042981;
ENSG00000239893	ZNF736P9Y	ZNF736P9Y
ENSG00000244246	ZNF736P8Y	ZNF736P8Y
ENSG00000241200	ZNF736P7Y	ZNF736P7Y
ENSG00000224634	ZNF736P6Y	ZNF736P6Y
ENSG00000230819	ZNF736P5Y	ZNF736P5Y
ENSG00000236379	ZNF736P4Y	ZNF736P4Y
ENSG00000233126	ZNF736P3Y	ZNF736P3Y
ENSG00000226270	ZNF736P2Y	ZNF736P2Y
ENSG00000223978	ZNF736P1Y	ZNF736P1Y
ENSG00000232003	ZNF736P12Y	ZNF736P12Y
ENSG00000215537	ZNF736P11Y	ZNF736P11Y
ENSG00000216824	ZNF736P10Y	ZNF736P10Y
ENSG00000234444	ZNF736	ZNF736		GO:0003676;GO:0003677;GO:0005622;GO:0005634;GO:0006355;GO:0008270;GO:0046872;
ENSG00000197990	ZNF734	ZNF734
ENSG00000183850	ZNF730	ZNF730		GO:0003676;GO:0003677;GO:0005622;GO:0005634;GO:0006355;GO:0008270;GO:0046872;
ENSG00000184624	ZNF72P	ZNF72P
ENSG00000196350	ZNF729	ZNF729		GO:0003676;GO:0003677;GO:0005622;GO:0005634;GO:0006355;GO:0008270;GO:0046872;
ENSG00000213967	ZNF726	ZNF726		GO:0003676;GO:0003677;GO:0005622;GO:0005634;GO:0006355;GO:0008270;GO:0046872;
ENSG00000196081	ZNF724P	ZNF724P		GO:0003676;GO:0003677;GO:0005622;GO:0005634;GO:0006355;GO:0008270;GO:0046872;
ENSG00000197302	ZNF720	ZNF720		GO:0003676;GO:0005622;GO:0006355;GO:0008270;
ENSG00000227124	ZNF717	ZNF717		GO:0003676;GO:0003677;GO:0005622;GO:0005634;GO:0006355;GO:0008270;GO:0046872;
ENSG00000182111	ZNF716	ZNF716		GO:0003676;GO:0003677;GO:0005622;GO:0005634;GO:0006355;GO:0008270;GO:0046872;
ENSG00000178665	ZNF713	ZNF713
ENSG00000140548	ZNF710	ZNF710		GO:0003677;GO:0005622;GO:0005634;GO:0008270;GO:0045449;GO:0046872;
ENSG00000225463	ZNF70P1	ZNF70P1
ENSG00000181135	ZNF707	ZNF707		GO:0003676;GO:0003677;GO:0005515;GO:0005622;GO:0005634;GO:0006355;GO:0008270;GO:0046872;
ENSG00000120963	ZNF706	ZNF706		GO:0005622;GO:0008270;GO:0046872;
ENSG00000214534	ZNF705E	ZNF705E
ENSG00000215339	ZNF705C	ZNF705C
ENSG00000196946	ZNF705A	ZNF705A		GO:0003676;GO:0003677;GO:0005622;GO:0005634;GO:0006355;GO:0008270;GO:0046872;
ENSG00000242779	ZNF702P	ZNF702P
ENSG00000147789	ZNF7	ZNF7	*194531	GO:0003676;GO:0003677;GO:0005622;GO:0005634;GO:0006355;GO:0007275;GO:0008270;GO:0046872;
ENSG00000185730	ZNF696	ZNF696		GO:0003677;GO:0005622;GO:0005634;GO:0008270;GO:0045449;GO:0046872;
ENSG00000197472	ZNF695	ZNF695
ENSG00000143373	ZNF687	ZNF687	*610568
ENSG00000176083	ZNF683	ZNF683		GO:0003677;GO:0005622;GO:0005634;GO:0008270;GO:0045449;GO:0046872;
ENSG00000197123	ZNF679	ZNF679		GO:0003676;GO:0003677;GO:0005622;GO:0005634;GO:0006355;GO:0008270;GO:0046872;
ENSG00000181450	ZNF678	ZNF678		GO:0003676;GO:0003677;GO:0005622;GO:0005634;GO:0006355;GO:0008270;GO:0030528;GO:0045449;GO:0046872;
ENSG00000197928	ZNF677	ZNF677		GO:0003676;GO:0003677;GO:0005622;GO:0005634;GO:0006355;GO:0008270;GO:0046872;
ENSG00000147121	ZNF673	ZNF673	*300585	GO:0003676;GO:0005622;GO:0006355;
ENSG00000135747	ZNF670	ZNF670		GO:0003676;GO:0003677;GO:0005622;GO:0005634;GO:0006355;GO:0008270;GO:0046872;
ENSG00000188295	ZNF669	ZNF669		GO:0003676;GO:0003677;GO:0005622;GO:0005634;GO:0006355;GO:0008270;GO:0046872;
ENSG00000253419	ZNF663	ZNF663
ENSG00000198566	ZNF658B	ZNF658B
ENSG00000196409	ZNF658	ZNF658		GO:0003676;GO:0003677;GO:0005622;GO:0005634;GO:0006355;GO:0008270;GO:0030528;GO:0045449;GO:0046872;
ENSG00000167528	ZNF641	ZNF641		GO:0003676;GO:0003677;GO:0005622;GO:0005634;GO:0005737;GO:0006355;GO:0008270;GO:0046872;
ENSG00000121864	ZNF639	ZNF639		GO:0003677;GO:0003700;GO:0005515;GO:0005622;GO:0005634;GO:0006351;GO:0008270;GO:0010843;GO:0016563;GO:0016564;GO:0019059;GO:0030307;GO:0043621;GO:0043922;GO:0043923;GO:0045892;GO:0045941;GO:0046872;
ENSG00000075292	ZNF638	ZNF638		GO:0000166;GO:0003676;GO:0003677;GO:0003690;GO:0003723;GO:0005622;GO:0005634;GO:0005654;GO:0005737;GO:0008270;GO:0008380;GO:0016607;GO:0046872;
ENSG00000221994	ZNF630	ZNF630	*300819	GO:0003676;GO:0003677;GO:0005622;GO:0005634;GO:0006355;GO:0008270;GO:0046872;
ENSG00000213297	ZNF625	ZNF625		GO:0003676;GO:0003677;GO:0005622;GO:0005634;GO:0006355;GO:0008270;GO:0045449;GO:0046872;
ENSG00000183309	ZNF623	ZNF623		GO:0003677;GO:0005622;GO:0005634;GO:0008270;GO:0045449;GO:0046872;
ENSG00000172888	ZNF621	ZNF621		GO:0003676;GO:0003677;GO:0005622;GO:0005634;GO:0006355;GO:0008270;GO:0046872;
ENSG00000142556	ZNF614	ZNF614		GO:0003676;GO:0003677;GO:0005622;GO:0005634;GO:0006355;GO:0008270;GO:0046872;
ENSG00000213020	ZNF611	ZNF611		GO:0003676;GO:0003677;GO:0005622;GO:0005634;GO:0006355;GO:0008270;GO:0046872;
ENSG00000167554	ZNF610	ZNF610		GO:0003676;GO:0003677;GO:0005622;GO:0005634;GO:0006355;GO:0008270;GO:0046872;
ENSG00000180357	ZNF609	ZNF609		GO:0005622;GO:0005634;GO:0008270;GO:0046872;
ENSG00000168916	ZNF608	ZNF608		GO:0005622;GO:0008270;GO:0046872;
ENSG00000196458	ZNF605	ZNF605
ENSG00000153896	ZNF599	ZNF599		GO:0003676;GO:0003677;GO:0005622;GO:0005634;GO:0006355;GO:0008270;GO:0046872;
ENSG00000164048	ZNF589	ZNF589		GO:0003676;GO:0003677;GO:0005622;GO:0005634;GO:0006355;GO:0008270;GO:0046872;
ENSG00000198466	ZNF587	ZNF587		GO:0003676;GO:0003677;GO:0005622;GO:0005634;GO:0006355;GO:0008270;GO:0046872;
ENSG00000083828	ZNF586	ZNF586		GO:0003676;GO:0003677;GO:0005622;GO:0005634;GO:0006355;GO:0008270;GO:0046872;
ENSG00000245680	ZNF585B	ZNF585B		GO:0003676;GO:0003677;GO:0005622;GO:0005634;GO:0006355;GO:0008270;GO:0046872;
ENSG00000171574	ZNF584	ZNF584		GO:0003676;GO:0003677;GO:0003700;GO:0005622;GO:0005634;GO:0006355;GO:0008270;GO:0043565;GO:0046872;
ENSG00000198440	ZNF583	ZNF583		GO:0003676;GO:0003677;GO:0005622;GO:0005634;GO:0006355;GO:0008270;GO:0046872;
ENSG00000176472	ZNF575	ZNF575		GO:0003677;GO:0005622;GO:0005634;GO:0008270;GO:0045449;GO:0046872;
ENSG00000105732	ZNF574	ZNF574		GO:0003677;GO:0005622;GO:0005634;GO:0008270;GO:0045449;GO:0046872;
ENSG00000189144	ZNF573	ZNF573		GO:0003676;GO:0003677;GO:0005622;GO:0005634;GO:0006355;GO:0008270;GO:0046872;
ENSG00000180479	ZNF571	ZNF571		GO:0003676;GO:0003677;GO:0005622;GO:0005634;GO:0006355;GO:0008270;GO:0030528;GO:0045449;GO:0046872;
ENSG00000198453	ZNF568	ZNF568		GO:0003676;GO:0003677;GO:0005622;GO:0005634;GO:0006355;GO:0008270;GO:0030528;GO:0045449;GO:0046872;
ENSG00000189042	ZNF567	ZNF567		GO:0003676;GO:0003677;GO:0005622;GO:0005634;GO:0006355;GO:0008270;GO:0046872;
ENSG00000196357	ZNF565	ZNF565		GO:0003676;GO:0003677;GO:0005622;GO:0005634;GO:0006355;GO:0008270;GO:0046872;
ENSG00000171469	ZNF561	ZNF561		GO:0003676;GO:0003677;GO:0005622;GO:0005634;GO:0006355;GO:0008270;GO:0046872;
ENSG00000188321	ZNF559	ZNF559		GO:0003676;GO:0003677;GO:0005622;GO:0005634;GO:0006355;GO:0008270;GO:0046872;
ENSG00000105132	ZNF550	ZNF550
ENSG00000187187	ZNF546	ZNF546		GO:0003676;GO:0003677;GO:0003700;GO:0005622;GO:0005634;GO:0006355;GO:0008270;GO:0043565;GO:0046872;
ENSG00000240225	ZNF542	ZNF542
ENSG00000171817	ZNF540	ZNF540		GO:0003676;GO:0003677;GO:0005622;GO:0005634;GO:0006355;GO:0008270;GO:0046872;
ENSG00000198633	ZNF534	ZNF534		GO:0003676;GO:0003677;GO:0005622;GO:0005634;GO:0006355;GO:0008270;GO:0030528;GO:0045449;GO:0046872;
ENSG00000203326	ZNF525	ZNF525		GO:0003676;GO:0003677;GO:0005622;GO:0005634;GO:0006355;GO:0008270;GO:0045449;GO:0046872;
ENSG00000197363	ZNF517	ZNF517		GO:0003676;GO:0003677;GO:0005622;GO:0005634;GO:0006355;GO:0008270;GO:0046872;
ENSG00000101493	ZNF516	ZNF516		GO:0003677;GO:0005622;GO:0005634;GO:0008270;GO:0045449;GO:0046872;
ENSG00000144026	ZNF514	ZNF514		GO:0003676;GO:0003677;GO:0005622;GO:0005634;GO:0006355;GO:0008270;GO:0046872;
ENSG00000163795	ZNF513	ZNF513	*613598	GO:0003677;GO:0005622;GO:0005634;GO:0008270;GO:0010843;GO:0045449;GO:0046872;GO:0060041;
ENSG00000196700	ZNF512B	ZNF512B		GO:0003677;GO:0005622;GO:0005634;GO:0008270;GO:0045449;GO:0046872;
ENSG00000198546	ZNF511	ZNF511		GO:0003677;GO:0005622;GO:0005634;GO:0008270;GO:0045449;GO:0046872;
ENSG00000081665	ZNF506	ZNF506		GO:0003676;GO:0003677;GO:0005622;GO:0005634;GO:0005730;GO:0006355;GO:0008270;GO:0046872;
ENSG00000165655	ZNF503	ZNF503		GO:0003676;GO:0005622;GO:0005634;GO:0008270;GO:0045449;GO:0046872;
ENSG00000162714	ZNF496	ZNF496		GO:0000122;GO:0003676;GO:0003677;GO:0003700;GO:0005515;GO:0005622;GO:0005634;GO:0006355;GO:0008270;GO:0016032;GO:0016604;GO:0043621;GO:0045893;GO:0046872;
ENSG00000177599	ZNF491	ZNF491		GO:0003677;GO:0005622;GO:0005634;GO:0008270;GO:0045449;GO:0046872;
ENSG00000188033	ZNF490	ZNF490		GO:0003676;GO:0003677;GO:0005622;GO:0005634;GO:0006355;GO:0008270;GO:0046872;
ENSG00000243660	ZNF487P	ZNF487P		GO:0003676;GO:0003677;GO:0005622;GO:0005634;GO:0006355;GO:0008270;GO:0046872;
ENSG00000164185	ZNF474	ZNF474		GO:0005622;GO:0008270;GO:0046872;
ENSG00000233366	ZNF463P	ZNF463P
ENSG00000197714	ZNF460	ZNF460	*604755	GO:0003676;GO:0003677;GO:0005622;GO:0005634;GO:0006355;GO:0008270;GO:0046872;
ENSG00000112200	ZNF451	ZNF451		GO:0003677;GO:0005622;GO:0005634;GO:0008270;GO:0045449;GO:0046872;
ENSG00000124459	ZNF45	ZNF45	*194554	GO:0003676;GO:0003677;GO:0003700;GO:0005622;GO:0005634;GO:0006351;GO:0006355;GO:0007275;GO:0008270;GO:0046872;
ENSG00000083838	ZNF446	ZNF446		GO:0003676;GO:0003677;GO:0003700;GO:0005622;GO:0005634;GO:0006355;GO:0008270;GO:0016032;GO:0046872;
ENSG00000198342	ZNF442	ZNF442		GO:0003676;GO:0003677;GO:0005622;GO:0005634;GO:0006355;GO:0008270;GO:0046872;
ENSG00000197857	ZNF44	ZNF44	*194542	GO:0003676;GO:0003677;GO:0005515;GO:0005622;GO:0005634;GO:0005737;GO:0006355;GO:0008270;GO:0015630;GO:0046872;
ENSG00000171291	ZNF439	ZNF439		GO:0003676;GO:0003677;GO:0005622;GO:0005634;GO:0006355;GO:0008270;GO:0046872;
ENSG00000198521	ZNF43	ZNF43	*603972	GO:0003676;GO:0003677;GO:0005622;GO:0005634;GO:0006355;GO:0008270;GO:0046872;
ENSG00000197050	ZNF420	ZNF420		GO:0003676;GO:0003677;GO:0005622;GO:0005634;GO:0006355;GO:0008270;GO:0046872;
ENSG00000133250	ZNF414	ZNF414		GO:0003677;GO:0005622;GO:0005634;GO:0008270;GO:0045449;GO:0046872;
ENSG00000220248	ZNF402P	ZNF402P
ENSG00000186918	ZNF395	ZNF395	*609494	GO:0003677;GO:0005622;GO:0005634;GO:0005737;GO:0006355;GO:0008270;GO:0046872;
ENSG00000124613	ZNF391	ZNF391		GO:0003677;GO:0005622;GO:0005634;GO:0008270;GO:0045449;GO:0046872;
ENSG00000151789	ZNF385D	ZNF385D		GO:0003676;GO:0005622;GO:0005634;GO:0008270;GO:0046872;
ENSG00000187595	ZNF385C	ZNF385C		GO:0003676;GO:0005622;GO:0008270;
ENSG00000234420	ZNF37BP	ZNF37BP
ENSG00000168122	ZNF355P	ZNF355P
ENSG00000178338	ZNF354B	ZNF354B
ENSG00000113761	ZNF346	ZNF346	*605308	GO:0003676;GO:0003725;GO:0005515;GO:0005622;GO:0005634;GO:0005730;GO:0005737;GO:0006915;GO:0008270;GO:0046872;
ENSG00000088876	ZNF343	ZNF343		GO:0003676;GO:0003677;GO:0005622;GO:0005634;GO:0006355;GO:0008270;GO:0046872;
ENSG00000131061	ZNF341	ZNF341
ENSG00000235197	ZNF33CP	ZNF33CP
ENSG00000196693	ZNF33B	ZNF33B	*194522	GO:0003676;GO:0003677;GO:0003700;GO:0005622;GO:0005634;GO:0006351;GO:0006355;GO:0008270;GO:0046872;
ENSG00000189180	ZNF33A	ZNF33A	*194521	GO:0003676;GO:0003677;GO:0003700;GO:0005622;GO:0005634;GO:0006351;GO:0006355;GO:0008270;GO:0043565;GO:0046872;
ENSG00000160961	ZNF333	ZNF333	*611811	GO:0003676;GO:0003677;GO:0005622;GO:0005634;GO:0006355;GO:0008270;GO:0046872;
ENSG00000181894	ZNF329	ZNF329		GO:0003677;GO:0005622;GO:0005634;GO:0008270;GO:0045449;GO:0046872;
ENSG00000162664	ZNF326	ZNF326		GO:0003677;GO:0005622;GO:0005626;GO:0005634;GO:0008270;GO:0016363;GO:0016563;GO:0045941;GO:0046872;
ENSG00000182986	ZNF320	ZNF320	*606427	GO:0003676;GO:0003677;GO:0005622;GO:0005634;GO:0006355;GO:0008270;GO:0046872;
ENSG00000171467	ZNF318	ZNF318		GO:0003676;GO:0005622;GO:0005634;GO:0005737;GO:0007126;GO:0008270;GO:0045449;GO:0046872;
ENSG00000253781	ZNF317P1	ZNF317P1
ENSG00000197935	ZNF311	ZNF311		GO:0003676;GO:0003677;GO:0005515;GO:0005622;GO:0005634;GO:0006355;GO:0008270;GO:0046872;
ENSG00000197083	ZNF300P1	ZNF300P1
ENSG00000166526	ZNF3	ZNF3	*601261	GO:0003676;GO:0003677;GO:0003700;GO:0005515;GO:0005622;GO:0005634;GO:0006351;GO:0006355;GO:0007275;GO:0008270;GO:0030154;GO:0042802;GO:0045321;GO:0046872;
ENSG00000219368	ZNF299P	ZNF299P
ENSG00000188994	ZNF292	ZNF292		GO:0003677;GO:0005622;GO:0005634;GO:0008270;GO:0045449;GO:0046872;
ENSG00000062370	ZNF285	ZNF285		GO:0003676;GO:0003677;GO:0005622;GO:0005634;GO:0006355;GO:0008270;GO:0046872;
ENSG00000198039	ZNF273	ZNF273	*604756	GO:0003676;GO:0003677;GO:0005622;GO:0005634;GO:0006355;GO:0008270;GO:0046872;
ENSG00000118267	ZNF271	ZNF271
ENSG00000254004	ZNF260	ZNF260		GO:0003677;GO:0005622;GO:0005634;GO:0007275;GO:0008270;GO:0045449;GO:0046872;
ENSG00000219565	ZNF259P1	ZNF259P1
ENSG00000213096	ZNF254	ZNF254	*604768	GO:0000122;GO:0003676;GO:0003677;GO:0005622;GO:0005634;GO:0006355;GO:0008270;GO:0046872;
ENSG00000196922	ZNF252	ZNF252		GO:0003677;GO:0005622;GO:0005634;GO:0008270;GO:0045449;GO:0046872;
ENSG00000196150	ZNF250	ZNF250		GO:0003676;GO:0003677;GO:0005622;GO:0005634;GO:0006355;GO:0008270;GO:0046872;
ENSG00000198105	ZNF248	ZNF248		GO:0003676;GO:0003677;GO:0005622;GO:0005634;GO:0006355;GO:0008270;GO:0046872;
ENSG00000159917	ZNF235	ZNF235	*604749
ENSG00000159915	ZNF233	ZNF233		GO:0003676;GO:0003677;GO:0005622;GO:0005634;GO:0006355;GO:0008270;GO:0046872;
ENSG00000171940	ZNF217	ZNF217	*602967	GO:0000118;GO:0003677;GO:0003700;GO:0005515;GO:0005622;GO:0005634;GO:0005654;GO:0006351;GO:0008270;GO:0010843;GO:0016481;GO:0016564;GO:0045449;GO:0046872;
ENSG00000149054	ZNF215	ZNF215	*605016	GO:0003676;GO:0003677;GO:0003700;GO:0005622;GO:0005634;GO:0006351;GO:0006355;GO:0008270;GO:0016032;GO:0046872;
ENSG00000121417	ZNF211	ZNF211	*601856	GO:0003676;GO:0003677;GO:0003700;GO:0005622;GO:0005634;GO:0006351;GO:0006355;GO:0008270;GO:0030528;GO:0045449;GO:0046872;
ENSG00000010244	ZNF207	ZNF207	*603428	GO:0003677;GO:0003700;GO:0005622;GO:0005634;GO:0006351;GO:0006355;GO:0008201;GO:0008270;GO:0046872;
ENSG00000204789	ZNF204P	ZNF204P
ENSG00000132010	ZNF20	ZNF20	*194557	GO:0003676;GO:0003677;GO:0005622;GO:0005634;GO:0006355;GO:0008270;GO:0046872;
ENSG00000186448	ZNF197	ZNF197
ENSG00000005801	ZNF195	ZNF195	*602187
ENSG00000197841	ZNF181	ZNF181	*606741	GO:0003676;GO:0003677;GO:0005622;GO:0005634;GO:0006355;GO:0008270;GO:0030528;GO:0045449;GO:0046872;
ENSG00000154957	ZNF18	ZNF18	*194524	GO:0003676;GO:0003677;GO:0003700;GO:0005622;GO:0005634;GO:0006355;GO:0008270;GO:0016032;GO:0046872;
ENSG00000188629	ZNF177	ZNF177	*601276	GO:0000122;GO:0003676;GO:0003677;GO:0005622;GO:0005634;GO:0006355;GO:0008270;GO:0030528;GO:0045449;GO:0046872;
ENSG00000179909	ZNF154	ZNF154	*604085	GO:0003676;GO:0003677;GO:0003700;GO:0005622;GO:0005634;GO:0006351;GO:0006355;GO:0008270;GO:0046872;
ENSG00000131127	ZNF141	ZNF141	*194648	GO:0003676;GO:0003677;GO:0003704;GO:0005622;GO:0005634;GO:0006355;GO:0008270;GO:0009653;GO:0046872;
ENSG00000123870	ZNF137P	ZNF137P
ENSG00000176293	ZNF135	ZNF135	*604077	GO:0003676;GO:0003677;GO:0003700;GO:0005622;GO:0005634;GO:0006351;GO:0006355;GO:0008270;GO:0016787;GO:0046080;GO:0046872;
ENSG00000172262	ZNF131	ZNF131	*604073	GO:0003677;GO:0003700;GO:0005515;GO:0005622;GO:0005634;GO:0006351;GO:0006355;GO:0008270;GO:0046872;
ENSG00000196418	ZNF124	ZNF124	*194631	GO:0003676;GO:0003677;GO:0005622;GO:0006355;GO:0008270;
ENSG00000197961	ZNF121	ZNF121	*194628	GO:0003677;GO:0005622;GO:0005634;GO:0008270;GO:0045449;GO:0046872;
ENSG00000164631	ZNF12	ZNF12	*194536
ENSG00000152926	ZNF117	ZNF117	*194624	GO:0003677;GO:0003700;GO:0005622;GO:0005634;GO:0006351;GO:0006355;GO:0008270;GO:0046872;
ENSG00000181896	ZNF101	ZNF101	*603983	GO:0003676;GO:0003677;GO:0005622;GO:0005634;GO:0006355;GO:0008270;GO:0046872;
ENSG00000197056	ZMYM1	ZMYM1		GO:0003676;GO:0005634;GO:0008270;GO:0046872;GO:0046983;
ENSG00000122515	ZMIZ2	ZMIZ2	*611196	GO:0005515;GO:0005634;GO:0008270;GO:0030374;GO:0043596;GO:0045449;GO:0045944;GO:0046872;
ENSG00000187626	ZKSCAN4	ZKSCAN4	*611643	GO:0003676;GO:0003677;GO:0003700;GO:0005622;GO:0005634;GO:0006355;GO:0008270;GO:0016032;GO:0046872;
ENSG00000237426	ZIK1P1	ZIK1P1
ENSG00000156925	ZIC3	ZIC3	*300265	GO:0001947;GO:0003677;GO:0003700;GO:0005515;GO:0005622;GO:0005634;GO:0005737;GO:0006351;GO:0007368;GO:0007389;GO:0008270;GO:0009952;GO:0016563;GO:0035545;GO:0043565;GO:0045941;GO:0045944;GO:0046872;
ENSG00000043355	ZIC2	ZIC2	*603073	GO:0001843;GO:0003677;GO:0003700;GO:0005515;GO:0005622;GO:0005634;GO:0005737;GO:0006351;GO:0007275;GO:0007399;GO:0007417;GO:0007420;GO:0007601;GO:0008270;GO:0016481;GO:0016563;GO:0016564;GO:0030154;GO:0031290;GO:0031490;GO:0045941;GO:0046872;GO:0048066;GO:0051091;
ENSG00000152977	ZIC1	ZIC1	*600470	GO:0003677;GO:0003700;GO:0005515;GO:0005622;GO:0005634;GO:0005737;GO:0006351;GO:0007389;GO:0007417;GO:0007420;GO:0007610;GO:0008270;GO:0008589;GO:0016563;GO:0021510;GO:0030154;GO:0042307;GO:0042472;GO:0045941;GO:0046872;
ENSG00000174306	ZHX3	ZHX3	*609598	GO:0003700;GO:0005515;GO:0005622;GO:0005634;GO:0005730;GO:0005737;GO:0006351;GO:0006355;GO:0008270;GO:0043565;GO:0045892;GO:0046872;
ENSG00000165156	ZHX1	ZHX1	*604764	GO:0003677;GO:0003700;GO:0005515;GO:0005622;GO:0005634;GO:0006351;GO:0006355;GO:0008270;GO:0043565;GO:0045892;GO:0046872;
ENSG00000174992	ZG16	ZG16		GO:0005529;GO:0005576;GO:0005796;GO:0015031;GO:0031012;GO:0042589;
ENSG00000214843	ZFYVE9P2	ZFYVE9P2
ENSG00000229562	ZFYVE9P1	ZFYVE9P1
ENSG00000072121	ZFYVE26	ZFYVE26	*612012	GO:0008219;GO:0008270;GO:0046872;
ENSG00000233070	ZFY-AS1	ZFY-AS1
ENSG00000005889	ZFX	ZFX	*314980
ENSG00000234570	ZFRP1	ZFRP1
ENSG00000181007	ZFP82	ZFP82		GO:0003676;GO:0003677;GO:0005622;GO:0005634;GO:0006355;GO:0008270;GO:0046872;
ENSG00000020256	ZFP64	ZFP64		GO:0003676;GO:0003677;GO:0005622;GO:0005634;GO:0008270;GO:0035556;GO:0045449;GO:0046872;
ENSG00000196670	ZFP62	ZFP62	*610281	GO:0003676;GO:0003677;GO:0005515;GO:0005622;GO:0005634;GO:0008270;GO:0045449;GO:0046872;
ENSG00000120784	ZFP30	ZFP30		GO:0003676;GO:0003677;GO:0005622;GO:0005634;GO:0006355;GO:0008270;GO:0046872;
ENSG00000103994	ZFP106	ZFP106		GO:0001515;GO:0003676;GO:0005515;GO:0005622;GO:0005624;GO:0005634;GO:0005730;GO:0005829;GO:0008270;GO:0008286;GO:0017124;GO:0046872;
ENSG00000140836	ZFHX3	ZFHX3	*104155	GO:0000122;GO:0003676;GO:0003700;GO:0003705;GO:0005515;GO:0005622;GO:0005634;GO:0005667;GO:0005737;GO:0005739;GO:0006351;GO:0006355;GO:0006366;GO:0007517;GO:0008270;GO:0010843;GO:0016481;GO:0016564;GO:0019899;GO:0031424;GO:0043565;GO:0045662;GO:0045663;GO:0046872;
ENSG00000136367	ZFHX2	ZFHX2		GO:0003676;GO:0003700;GO:0005515;GO:0005622;GO:0005634;GO:0006355;GO:0008270;GO:0030528;GO:0043565;GO:0046872;
ENSG00000158552	ZFAND2B	ZFAND2B	*613474	GO:0005515;GO:0005783;GO:0008270;GO:0046872;
ENSG00000178381	ZFAND2A	ZFAND2A	*610699	GO:0005634;GO:0005737;GO:0008270;GO:0046872;
ENSG00000104231	ZFAND1	ZFAND1		GO:0008270;GO:0046872;
ENSG00000160445	ZER1	ZER1		GO:0004842;GO:0005488;GO:0005515;GO:0016567;GO:0031462;GO:0051438;
ENSG00000249506	ZEB2P1	ZEB2P1
ENSG00000238057	ZEB2-AS1	ZEB2-AS1
ENSG00000169554	ZEB2	ZEB2	*605802	GO:0001755;GO:0001756;GO:0001843;GO:0003700;GO:0005515;GO:0005622;GO:0005634;GO:0005730;GO:0005737;GO:0006355;GO:0007399;GO:0007417;GO:0008270;GO:0016481;GO:0019208;GO:0021766;GO:0021846;GO:0021987;GO:0030177;GO:0043507;GO:0043565;GO:0046332;GO:0046872;GO:0048598;
ENSG00000148516	ZEB1	ZEB1	*189909	GO:0000122;GO:0003682;GO:0003690;GO:0003700;GO:0003713;GO:0003714;GO:0005515;GO:0005622;GO:0005634;GO:0005667;GO:0005737;GO:0006351;GO:0006355;GO:0006357;GO:0006955;GO:0007389;GO:0007417;GO:0008134;GO:0008270;GO:0008283;GO:0008285;GO:0010464;GO:0014823;GO:0016481;GO:0016564;GO:0017015;GO:0030857;GO:0030900;GO:0031667;GO:0033081;GO:0043565;GO:0045941;GO:0045944;GO:0046872;GO:0048596;GO:0048598;GO:…
ENSG00000133519	ZDHHC8P1	ZDHHC8P1
ENSG00000099904	ZDHHC8	ZDHHC8	*608784	GO:0004872;GO:0007275;GO:0007610;GO:0008270;GO:0008415;GO:0016020;GO:0016021;GO:0016740;GO:0030659;GO:0031410;GO:0046872;
ENSG00000223702	ZDHHC20P2	ZDHHC20P2
ENSG00000233916	ZDHHC20P1	ZDHHC20P1
ENSG00000204160	ZDHHC18	ZDHHC18		GO:0008270;GO:0016020;GO:0016021;GO:0016409;GO:0016740;GO:0034613;GO:0046872;
ENSG00000206077	ZDHHC11B	ZDHHC11B
ENSG00000188818	ZDHHC11	ZDHHC11		GO:0008270;GO:0008415;GO:0016020;GO:0016021;GO:0016740;GO:0046872;
ENSG00000206559	ZCWPW2	ZCWPW2		GO:0008270;GO:0046872;
ENSG00000078487	ZCWPW1	ZCWPW1		GO:0008270;GO:0046872;
ENSG00000134744	ZCCHC11	ZCCHC11	*613692	GO:0001816;GO:0003676;GO:0005515;GO:0005634;GO:0005730;GO:0005737;GO:0008270;GO:0010586;GO:0010587;GO:0016740;GO:0016779;GO:0019827;GO:0031047;GO:0031054;GO:0031123;GO:0031664;GO:0032088;GO:0046872;GO:0050265;
ENSG00000126970	ZC4H2	ZC4H2		GO:0005515;GO:0046872;
ENSG00000146858	ZC3HAV1L	ZC3HAV1L		GO:0003676;GO:0008270;
ENSG00000144161	ZC3H8	ZC3H8		GO:0003676;GO:0003700;GO:0003723;GO:0005634;GO:0006351;GO:0006915;GO:0008270;GO:0016481;GO:0016566;GO:0033085;GO:0043029;GO:0043565;GO:0046677;GO:0046872;GO:0070245;
ENSG00000122299	ZC3H7A	ZC3H7A		GO:0003676;GO:0005515;GO:0005622;GO:0005634;GO:0008270;GO:0046872;
ENSG00000123200	ZC3H13	ZC3H13		GO:0003676;GO:0008270;GO:0046872;
ENSG00000178199	ZC3H12D	ZC3H12D	*611106	GO:0003676;GO:0004519;GO:0008270;GO:0016787;GO:0046872;
ENSG00000215817	ZC3H11B	ZC3H11B
ENSG00000184828	ZBTB7C	ZBTB7C		GO:0003676;GO:0005515;GO:0005622;GO:0008270;GO:0046872;
ENSG00000114853	ZBTB47	ZBTB47		GO:0003677;GO:0005515;GO:0005622;GO:0005634;GO:0008270;GO:0045449;GO:0046872;
ENSG00000130584	ZBTB46	ZBTB46		GO:0003676;GO:0005515;GO:0005622;GO:0005634;GO:0008270;GO:0045449;GO:0046872;
ENSG00000185278	ZBTB37	ZBTB37		GO:0003677;GO:0005249;GO:0005515;GO:0005622;GO:0005634;GO:0006813;GO:0008076;GO:0008270;GO:0016020;GO:0045449;GO:0046872;
ENSG00000185670	ZBTB3	ZBTB3		GO:0003677;GO:0005515;GO:0005622;GO:0005634;GO:0008270;GO:0045449;GO:0046872;
ENSG00000205189	ZBTB10	ZBTB10		GO:0000122;GO:0003677;GO:0005515;GO:0005622;GO:0005634;GO:0008270;GO:0045449;GO:0046872;
ENSG00000236287	ZBED5	ZBED5		GO:0003677;GO:0046872;
ENSG00000132846	ZBED3	ZBED3		GO:0003677;GO:0046872;
ENSG00000169064	ZBBX	ZBBX		GO:0005622;GO:0008270;GO:0046872;
ENSG00000189167	ZAR1L	ZAR1L		GO:0006814;GO:0008508;GO:0016020;
ENSG00000182223	ZAR1	ZAR1	*607520	GO:0005737;GO:0006814;GO:0007275;GO:0008270;GO:0008508;GO:0016020;
ENSG00000225664	YWHAZP8	YWHAZP8
ENSG00000227261	YWHAZP7	YWHAZP7
ENSG00000215199	YWHAZP6	YWHAZP6
ENSG00000213260	YWHAZP5	YWHAZP5
ENSG00000213131	YWHAZP4	YWHAZP4
ENSG00000229932	YWHAZP3	YWHAZP3
ENSG00000213236	YWHAZP2	YWHAZP2
ENSG00000230019	YWHAQP9	YWHAQP9
ENSG00000251389	YTHDF1P1	YTHDF1P1
ENSG00000176601	YSK4	YSK4		GO:0000166;GO:0004672;GO:0004674;GO:0005524;GO:0006468;GO:0016740;
ENSG00000180667	YOD1	YOD1	*612023	GO:0004843;GO:0005515;GO:0005622;GO:0006520;GO:0006986;GO:0008233;GO:0008234;GO:0008270;GO:0030433;GO:0030968;GO:0046872;GO:0070536;GO:0071108;
ENSG00000236831	YME1L1P1	YME1L1P1
ENSG00000177752	YIPF7	YIPF7		GO:0005783;GO:0005789;GO:0016020;GO:0016021;
ENSG00000119820	YIPF4	YIPF4		GO:0005515;GO:0005783;GO:0016020;GO:0016021;
ENSG00000058799	YIPF1	YIPF1		GO:0003723;GO:0004540;GO:0016020;GO:0016021;GO:0030133;
ENSG00000236080	YAP1P2	YAP1P2
ENSG00000220494	YAP1P1	YAP1P1
ENSG00000015532	XYLT2	XYLT2	+608125	GO:0000139;GO:0005575;GO:0005783;GO:0005789;GO:0005794;GO:0006024;GO:0008375;GO:0016020;GO:0016021;GO:0016757;GO:0030158;
ENSG00000093217	XYLB	XYLB	*604049	GO:0000166;GO:0004856;GO:0005524;GO:0005975;GO:0006091;GO:0016301;GO:0016740;GO:0016773;GO:0042732;
ENSG00000079246	XRCC5	XRCC5	*194364	GO:0000166;GO:0000723;GO:0000783;GO:0000784;GO:0003677;GO:0003690;GO:0003691;GO:0004003;GO:0004386;GO:0005488;GO:0005515;GO:0005524;GO:0005634;GO:0005654;GO:0005694;GO:0005737;GO:0006281;GO:0006302;GO:0006303;GO:0006310;GO:0008022;GO:0008283;GO:0010843;GO:0016032;GO:0016481;GO:0016787;GO:0019047;GO:0019059;GO:0042162;GO:0043066;GO:0043564;GO:0050769;GO:0051575;GO:0060218;GO:0070419;
ENSG00000152422	XRCC4	XRCC4	*194363	GO:0001701;GO:0002328;GO:0003677;GO:0005515;GO:0005634;GO:0005654;GO:0005829;GO:0005958;GO:0006266;GO:0006281;GO:0006302;GO:0006303;GO:0006310;GO:0007417;GO:0008022;GO:0010165;GO:0010212;GO:0010332;GO:0016032;GO:0019047;GO:0019059;GO:0032807;GO:0033077;GO:0033151;GO:0033152;GO:0043524;GO:0045190;GO:0048146;GO:0050769;GO:0051103;GO:0051351;GO:0070419;GO:0071285;
ENSG00000214185	XPOTP1	XPOTP1
ENSG00000082898	XPO1	XPO1	*602559	GO:0000087;GO:0000236;GO:0000278;GO:0000776;GO:0003723;GO:0005488;GO:0005515;GO:0005634;GO:0005635;GO:0005642;GO:0005654;GO:0005730;GO:0005737;GO:0005829;GO:0006611;GO:0006886;GO:0008565;GO:0009615;GO:0010824;GO:0015030;GO:0016032;GO:0016070;GO:0016071;GO:0019058;GO:0030529;GO:0034504;GO:0042176;GO:0044419;GO:0046796;GO:0046825;GO:0051028;
ENSG00000196236	XPNPEP3	XPNPEP3	*613553	GO:0004177;GO:0005739;GO:0008233;GO:0008237;GO:0009987;GO:0030145;GO:0046872;
ENSG00000237546	XKRYP6	XKRYP6
ENSG00000223406	XKRYP5	XKRYP5
ENSG00000231026	XKRYP4	XKRYP4
ENSG00000236620	XKRYP3	XKRYP3
ENSG00000230904	XKRYP2	XKRYP2
ENSG00000238067	XKRYP1	XKRYP1
ENSG00000244646	XKRY	XKRY
ENSG00000250868	XKRY	XKRY
ENSG00000221947	XKR9	XKR9		GO:0016020;GO:0016021;
ENSG00000186530	XKR5	XKR5
ENSG00000229807	XIST	XIST
ENSG00000163092	XIRP2	XIRP2	*609778	GO:0003779;GO:0008270;GO:0030036;GO:0030054;
ENSG00000101966	XIAP	XIAP	*300079	GO:0005515;GO:0005622;GO:0005737;GO:0005829;GO:0006915;GO:0006916;GO:0006974;GO:0008270;GO:0008629;GO:0016874;GO:0030414;GO:0043027;GO:0046872;
ENSG00000227447	XGPY	XGPY
ENSG00000155622	XAGE2B	XAGE2B	*300416
ENSG00000204382	XAGE1B	XAGE1B	*300745
ENSG00000018408	WWTR1	WWTR1	*607392	GO:0000122;GO:0001649;GO:0001933;GO:0003713;GO:0003714;GO:0005515;GO:0005634;GO:0005667;GO:0005737;GO:0006355;GO:0006469;GO:0008284;GO:0010718;GO:0017145;GO:0030528;GO:0032835;GO:0035329;GO:0035414;GO:0042802;GO:0042803;GO:0045599;GO:0045941;GO:0045944;GO:0060271;GO:0060390;GO:0090090;
ENSG00000123124	WWP1	WWP1	*602307	GO:0000151;GO:0004842;GO:0005515;GO:0005622;GO:0005634;GO:0005737;GO:0005886;GO:0006464;GO:0007165;GO:0007417;GO:0016481;GO:0016567;GO:0016874;GO:0016881;GO:0043161;GO:0044419;GO:0046718;
ENSG00000113645	WWC1	WWC1	+610533	GO:0003713;GO:0005515;GO:0005634;GO:0005737;GO:0005886;GO:0016477;GO:0032587;GO:0035330;GO:0042995;GO:0043410;GO:0045941;GO:0048471;
ENSG00000142279	WTIP	WTIP		GO:0000932;GO:0005634;GO:0005912;GO:0008270;GO:0030054;GO:0035195;GO:0045449;GO:0046872;
ENSG00000146457	WTAP	WTAP	*605442
ENSG00000183242	WT1-AS	WT1-AS
ENSG00000176871	WSB2	WSB2		GO:0005515;GO:0035556;
ENSG00000158955	WNT9B	WNT9B	*602864	GO:0001658;GO:0001664;GO:0001701;GO:0001822;GO:0001932;GO:0003339;GO:0004871;GO:0005201;GO:0005576;GO:0005578;GO:0005615;GO:0005886;GO:0007223;GO:0007267;GO:0007275;GO:0007492;GO:0009786;GO:0009798;GO:0009952;GO:0010553;GO:0016055;GO:0030182;GO:0030539;GO:0032526;GO:0035150;GO:0043085;GO:0048701;GO:0048704;GO:0048754;GO:0060021;GO:0060070;GO:0060071;GO:0060993;GO:0061038;GO:0061303;GO:0071300;GO:…
ENSG00000143816	WNT9A	WNT9A	*602863	GO:0001664;GO:0004871;GO:0005201;GO:0005515;GO:0005576;GO:0005578;GO:0005615;GO:0005886;GO:0007223;GO:0007267;GO:0007275;GO:0007492;GO:0008285;GO:0009798;GO:0009952;GO:0010553;GO:0030182;GO:0031575;GO:0032331;GO:0035117;GO:0043154;GO:0045597;GO:0045880;GO:0048704;GO:0048856;GO:0060070;GO:0060272;GO:0060548;GO:0061072;GO:0061303;GO:0071300;
ENSG00000061492	WNT8A	WNT8A	*606360	GO:0000902;GO:0001654;GO:0001664;GO:0001710;GO:0001756;GO:0003002;GO:0004871;GO:0005109;GO:0005515;GO:0005576;GO:0005578;GO:0005615;GO:0005886;GO:0007223;GO:0007275;GO:0007398;GO:0007492;GO:0009949;GO:0009953;GO:0010085;GO:0010553;GO:0014034;GO:0021512;GO:0030178;GO:0030902;GO:0030903;GO:0032526;GO:0032880;GO:0035121;GO:0035284;GO:0042074;GO:0044324;GO:0044335;GO:0045743;GO:0048561;GO:0060021;GO:…
ENSG00000111186	WNT5B	WNT5B	*606361	GO:0001525;GO:0002062;GO:0004871;GO:0005102;GO:0005110;GO:0005576;GO:0005578;GO:0005615;GO:0005886;GO:0007223;GO:0007275;GO:0009950;GO:0009952;GO:0009986;GO:0010553;GO:0016055;GO:0030182;GO:0030335;GO:0031012;GO:0031018;GO:0042060;GO:0042074;GO:0045444;GO:0045600;GO:0060027;GO:0060028;GO:0060541;GO:0070307;GO:0071300;GO:0090090;
ENSG00000114251	WNT5A	WNT5A	*164975	GO:0000187;GO:0001667;GO:0001736;GO:0001756;GO:0001837;GO:0001843;GO:0001934;GO:0001938;GO:0001947;GO:0002009;GO:0002053;GO:0002088;GO:0002741;GO:0003323;GO:0003344;GO:0003401;GO:0003408;GO:0004871;GO:0005102;GO:0005109;GO:0005110;GO:0005115;GO:0005125;GO:0005515;GO:0005576;GO:0005578;GO:0005615;GO:0005624;GO:0005737;GO:0005886;GO:0006468;GO:0007223;GO:0007254;GO:0007257;GO:0007275;GO:0007442;GO:…
ENSG00000162552	WNT4	WNT4	*603490	GO:0001656;GO:0001658;GO:0001664;GO:0001822;GO:0001837;GO:0001838;GO:0001889;GO:0003714;GO:0004871;GO:0005109;GO:0005201;GO:0005515;GO:0005576;GO:0005578;GO:0005615;GO:0005737;GO:0005794;GO:0005886;GO:0006702;GO:0007223;GO:0007267;GO:0007275;GO:0007276;GO:0007492;GO:0007548;GO:0008584;GO:0008585;GO:0009798;GO:0009952;GO:0009986;GO:0010553;GO:0010629;GO:0010894;GO:0016481;GO:0016563;GO:0016564;GO:…
ENSG00000134245	WNT2B	WNT2B	*601968	GO:0002062;GO:0002088;GO:0003674;GO:0004871;GO:0005110;GO:0005576;GO:0005578;GO:0005615;GO:0005886;GO:0007223;GO:0007275;GO:0008584;GO:0009950;GO:0010553;GO:0016055;GO:0021871;GO:0030182;GO:0060070;GO:0060492;GO:0060638;GO:0061072;GO:0061303;GO:0071425;GO:0090190;GO:0090263;
ENSG00000085741	WNT11	WNT11	*603699	GO:0001649;GO:0001664;GO:0001934;GO:0003151;GO:0004871;GO:0005099;GO:0005515;GO:0005576;GO:0005578;GO:0005615;GO:0005737;GO:0005886;GO:0006468;GO:0007165;GO:0007223;GO:0007275;GO:0007492;GO:0009798;GO:0009952;GO:0010553;GO:0010628;GO:0010843;GO:0016481;GO:0016563;GO:0016564;GO:0030182;GO:0030282;GO:0030295;GO:0030308;GO:0030325;GO:0030335;GO:0030336;GO:0031012;GO:0032320;GO:0032915;GO:0034394;GO:…
ENSG00000135925	WNT10A	WNT10A	*606268	GO:0001664;GO:0001942;GO:0004871;GO:0005576;GO:0005578;GO:0005615;GO:0005886;GO:0007223;GO:0007275;GO:0008585;GO:0009798;GO:0009952;GO:0010552;GO:0010553;GO:0031069;GO:0042476;GO:0042487;GO:0043586;GO:0043588;GO:0048730;GO:0048733;GO:0060070;GO:0071560;
ENSG00000196632	WNK3	WNK3	*300358	GO:0000166;GO:0004672;GO:0004674;GO:0005515;GO:0005524;GO:0006468;GO:0007243;GO:0016740;
ENSG00000116729	WLS	WLS	*611514	GO:0000139;GO:0001707;GO:0004871;GO:0005515;GO:0005794;GO:0007275;GO:0009948;GO:0016020;GO:0016021;GO:0016055;GO:0017147;GO:0030659;GO:0031410;GO:0043123;GO:0090263;
ENSG00000122574	WIPF3	WIPF3	*612432	GO:0003779;GO:0005515;GO:0005737;GO:0007275;GO:0007283;GO:0017124;GO:0030154;
ENSG00000185049	WHSC2	WHSC2	*606026	GO:0005634;GO:0005654;GO:0006350;GO:0006366;GO:0006368;GO:0007275;GO:0010467;GO:0016032;GO:0045449;GO:0050434;
ENSG00000248334	WHAMML2	WHAMML2
ENSG00000187667	WHAMML1	WHAMML1
ENSG00000124116	WFDC3	WFDC3		GO:0004867;GO:0005576;GO:0030414;
ENSG00000166483	WEE1	WEE1	*193525	GO:0000075;GO:0000082;GO:0000084;GO:0000086;GO:0000166;GO:0000278;GO:0000287;GO:0004672;GO:0004674;GO:0004713;GO:0004715;GO:0005515;GO:0005524;GO:0005634;GO:0005654;GO:0006468;GO:0007067;GO:0007596;GO:0016301;GO:0016310;GO:0016740;GO:0051301;GO:0051726;
ENSG00000156795	WDYHV1	WDYHV1		GO:0005515;GO:0005634;GO:0005737;GO:0005829;GO:0006464;GO:0016787;GO:0070773;
ENSG00000243667	WDR92	WDR92	*610729	GO:0005515;GO:0006915;GO:0034968;GO:0035064;
ENSG00000187260	WDR86	WDR86		GO:0005515;
ENSG00000234629	WDR82P1	WDR82P1
ENSG00000164091	WDR82	WDR82	*611059	GO:0000785;GO:0005515;GO:0005634;GO:0035097;GO:0042800;GO:0048188;GO:0051568;GO:0072357;
ENSG00000167716	WDR81	WDR81		GO:0005515;
ENSG00000133316	WDR74	WDR74		GO:0003674;GO:0005515;GO:0005634;GO:0005730;GO:0008150;
ENSG00000166415	WDR72	WDR72	*613214	GO:0005515;
ENSG00000156787	WDR67	WDR67		GO:0005097;GO:0005515;GO:0005622;GO:0032313;
ENSG00000243710	WDR65	WDR65
ENSG00000162843	WDR64	WDR64		GO:0005515;
ENSG00000162643	WDR63	WDR63		GO:0005515;
ENSG00000126870	WDR60	WDR60		GO:0005515;
ENSG00000206530	WDR52	WDR52		GO:0005515;
ENSG00000174776	WDR49	WDR49		GO:0005515;
ENSG00000131725	WDR44	WDR44		GO:0005515;GO:0005737;GO:0005768;GO:0005794;GO:0005829;GO:0005874;GO:0010008;GO:0016020;GO:0017137;GO:0030334;GO:0048471;
ENSG00000164253	WDR41	WDR41		GO:0005515;
ENSG00000134987	WDR36	WDR36	*609669	GO:0003674;GO:0005515;GO:0005575;GO:0006364;GO:0007601;GO:0008150;GO:0032040;GO:0050896;
ENSG00000162923	WDR26	WDR26
ENSG00000176473	WDR25	WDR25		GO:0005515;
ENSG00000101940	WDR13	WDR13	*300512	GO:0005515;GO:0005634;GO:0005737;
ENSG00000138442	WDR12	WDR12		GO:0000463;GO:0000466;GO:0005515;GO:0005634;GO:0005654;GO:0005730;GO:0006364;GO:0007219;GO:0008283;GO:0030687;GO:0042273;GO:0070545;
ENSG00000143951	WDPCP	WDPCP	*613580	GO:0005515;GO:0005886;GO:0005938;GO:0016324;GO:0016476;GO:0032185;GO:0032880;GO:0035085;GO:0060271;
ENSG00000128815	WDFY4	WDFY4	*613316	GO:0005488;GO:0005515;GO:0016020;GO:0016021;
ENSG00000085449	WDFY1	WDFY1		GO:0005515;GO:0005545;GO:0005634;GO:0005769;GO:0005829;GO:0008150;GO:0008270;GO:0046872;
ENSG00000225969	WBSCR26	WBSCR26
ENSG00000174374	WBSCR16	WBSCR16		GO:0005575;GO:0005739;GO:0008150;
ENSG00000183066	WBP2NL	WBP2NL	*610981	GO:0007126;GO:0007343;GO:0033011;GO:0035039;GO:0050699;
ENSG00000227232	WASH7P	WASH7P
ENSG00000182484	WASH6P	WASH6P		GO:0003674;GO:0003779;GO:0005575;GO:0005769;GO:0006810;GO:0008150;GO:0016020;GO:0016197;GO:0031901;GO:0034314;GO:0042147;GO:0043014;GO:0055037;GO:0055038;GO:0071203;
ENSG00000234769	WASH4P	WASH4P		GO:0003779;GO:0005769;GO:0006810;GO:0016020;GO:0016197;GO:0031901;GO:0034314;GO:0042147;GO:0043014;GO:0055037;GO:0055038;GO:0071203;
ENSG00000146556	WASH2P	WASH2P
ENSG00000185596	WASH1	WASH1	*613632	GO:0003779;GO:0005515;GO:0005769;GO:0006810;GO:0016020;GO:0016197;GO:0030027;GO:0030175;GO:0031901;GO:0034314;GO:0042147;GO:0043014;GO:0055037;GO:0055038;GO:0071203;
ENSG00000231402	WASF5P	WASF5P
ENSG00000132970	WASF3	WASF3	*605068	GO:0003779;GO:0005515;GO:0005737;GO:0005856;GO:0006461;GO:0030041;
ENSG00000015285	WAS	WAS	*300392	GO:0005083;GO:0005515;GO:0005737;GO:0005829;GO:0006461;GO:0006952;GO:0006955;GO:0007596;GO:0008154;GO:0008544;GO:0012506;GO:0015629;GO:0016197;GO:0030041;GO:0030048;GO:0042110;GO:0042802;GO:0050852;
ENSG00000241717	VWFP1	VWFP1
ENSG00000110799	VWF	VWF	*613160	GO:0001889;GO:0001890;GO:0001948;GO:0002020;GO:0002576;GO:0004867;GO:0005178;GO:0005515;GO:0005518;GO:0005576;GO:0005578;GO:0005783;GO:0006950;GO:0007155;GO:0007596;GO:0007597;GO:0007599;GO:0008083;GO:0009611;GO:0009897;GO:0019865;GO:0030168;GO:0030414;GO:0031012;GO:0031091;GO:0031093;GO:0031589;GO:0033093;GO:0042803;GO:0047485;GO:0051087;GO:0051260;
ENSG00000165816	VWA2	VWA2		GO:0005509;GO:0005515;GO:0005576;GO:0042802;
ENSG00000179403	VWA1	VWA1	*611901	GO:0005515;GO:0005576;GO:0005604;GO:0005614;GO:0030198;GO:0031012;
ENSG00000199422	VTRNA3P	VTRNA3P
ENSG00000202030	VTRNA2	VTRNA2
ENSG00000202515	VTRNA1-3	VTRNA1-3
ENSG00000202111	VTRNA1-2	VTRNA1-2
ENSG00000199990	VTRNA1-1	VTRNA1-1
ENSG00000100987	VSX1	VSX1	+605020	GO:0003700;GO:0005515;GO:0005575;GO:0005634;GO:0006351;GO:0006355;GO:0007275;GO:0007601;GO:0030528;GO:0042551;GO:0043565;GO:0048666;GO:0050896;GO:0060040;
ENSG00000170419	VSTM2A	VSTM2A		GO:0005515;GO:0005576;
ENSG00000163032	VSNL1	VSNL1	*600817	GO:0005509;
ENSG00000188403	VSIG7	VSIG7		GO:0005515;GO:0005576;
ENSG00000176834	VSIG10	VSIG10		GO:0005515;GO:0016020;GO:0016021;
ENSG00000028116	VRK2	VRK2	*602169	GO:0000166;GO:0004672;GO:0004674;GO:0005515;GO:0005524;GO:0005624;GO:0005783;GO:0006468;GO:0016020;GO:0016021;GO:0016740;GO:0046777;
ENSG00000163159	VPS72	VPS72	*600607	GO:0000122;GO:0003677;GO:0003700;GO:0003702;GO:0005634;GO:0016568;GO:0043234;GO:0045449;
ENSG00000143952	VPS54	VPS54		GO:0015031;GO:0040007;GO:0042147;GO:0048873;GO:0050881;GO:0060052;
ENSG00000223501	VPS52	VPS52	*603443	GO:0005768;GO:0005794;GO:0010008;GO:0015031;GO:0016020;
ENSG00000006715	VPS41	VPS41	*605485	GO:0003674;GO:0005488;GO:0005515;GO:0005624;GO:0005769;GO:0005770;GO:0005798;GO:0005829;GO:0005874;GO:0006886;GO:0008017;GO:0008150;GO:0008270;GO:0016192;GO:0030897;GO:0046872;GO:0048193;
ENSG00000122958	VPS26A	VPS26A	*605506	GO:0005515;GO:0005737;GO:0005768;GO:0005829;GO:0007034;GO:0008565;GO:0010008;GO:0015031;GO:0016020;GO:0030904;GO:0042147;
ENSG00000115561	VPS24	VPS24	*610052	GO:0005515;GO:0005546;GO:0005737;GO:0005768;GO:0005829;GO:0007049;GO:0015031;GO:0016020;GO:0031902;GO:0051036;GO:0051301;
ENSG00000154978	VOPP1	VOPP1	*611915	GO:0004871;GO:0005768;GO:0007165;GO:0016020;GO:0030659;GO:0031301;GO:0031410;GO:0045449;
ENSG00000236541	VN2R9P	VN2R9P
ENSG00000237132	VN2R6P	VN2R6P
ENSG00000233628	VN2R5P	VN2R5P
ENSG00000234375	VN2R4P	VN2R4P
ENSG00000234680	VN2R3P	VN2R3P
ENSG00000235974	VN2R19P	VN2R19P
ENSG00000213014	VN2R17P	VN2R17P
ENSG00000226348	VN2R10P	VN2R10P
ENSG00000230086	VN1R96P	VN1R96P
ENSG00000219280	VN1R8P	VN1R8P
ENSG00000231962	VN1R7P	VN1R7P
ENSG00000213547	VN1R64P	VN1R64P
ENSG00000236313	VN1R53P	VN1R53P
ENSG00000228038	VN1R51P	VN1R51P
ENSG00000237487	VN1R48P	VN1R48P
ENSG00000253611	VN1R46P	VN1R46P
ENSG00000223476	VN1R42P	VN1R42P
ENSG00000223845	VN1R40P	VN1R40P
ENSG00000174677	VN1R4	VN1R4
ENSG00000235227	VN1R38P	VN1R38P
ENSG00000213643	VN1R37P	VN1R37P
ENSG00000233173	VN1R34P	VN1R34P
ENSG00000227426	VN1R33P	VN1R33P
ENSG00000230361	VN1R32P	VN1R32P
ENSG00000236284	VN1R31P	VN1R31P
ENSG00000180663	VN1R3	VN1R3
ENSG00000227182	VN1R28P	VN1R28P
ENSG00000224947	VN1R25P	VN1R25P
ENSG00000224752	VN1R21P	VN1R21P
ENSG00000233121	VN1R20P	VN1R20P
ENSG00000235818	VN1R17P	VN1R17P
ENSG00000218346	VN1R14P	VN1R14P
ENSG00000216762	VN1R13P	VN1R13P
ENSG00000220581	VN1R12P	VN1R12P
ENSG00000219770	VN1R11P	VN1R11P
ENSG00000231725	VN1R110P	VN1R110P
ENSG00000230772	VN1R108P	VN1R108P
ENSG00000242856	VN1R105P	VN1R105P
ENSG00000249654	VN1R104P	VN1R104P
ENSG00000160131	VMA21	VMA21		GO:0005764;GO:0005783;GO:0005789;GO:0016020;GO:0016021;GO:0030127;GO:0031410;GO:0033116;GO:0070072;
ENSG00000167397	VKORC1	VKORC1	*608547	GO:0005783;GO:0005789;GO:0016020;GO:0016021;GO:0016491;GO:0017187;GO:0043687;GO:0044267;GO:0047057;GO:0055114;
ENSG00000114812	VIPR1	VIPR1	*192321	GO:0004888;GO:0004930;GO:0004999;GO:0005886;GO:0005887;GO:0006936;GO:0006955;GO:0007166;GO:0007186;GO:0007187;GO:0007268;GO:0007586;GO:0008284;GO:0016020;
ENSG00000026025	VIM	VIM	+193060	GO:0005198;GO:0005200;GO:0005212;GO:0005515;GO:0005737;GO:0005829;GO:0005856;GO:0005882;GO:0005886;GO:0006915;GO:0006921;GO:0006928;GO:0008022;GO:0019901;GO:0030049;GO:0030424;GO:0031252;GO:0042995;GO:0044419;GO:0045103;GO:0045111;GO:0070307;
ENSG00000136059	VILL	VILL		GO:0003779;GO:0005200;GO:0007010;GO:0015629;GO:0051693;
ENSG00000134086	VHL	VHL	*608537	GO:0000122;GO:0000902;GO:0001525;GO:0001666;GO:0005515;GO:0005634;GO:0005737;GO:0005739;GO:0005783;GO:0005829;GO:0006355;GO:0006508;GO:0006916;GO:0006950;GO:0008134;GO:0008285;GO:0016020;GO:0016567;GO:0030163;GO:0030182;GO:0030198;GO:0030891;GO:0042069;GO:0043534;GO:0045449;GO:0045471;GO:0045597;GO:0045941;GO:0050821;GO:0051291;
ENSG00000236229	VEZF1L1	VEZF1L1
ENSG00000197415	VEPH1	VEPH1	*609594	GO:0005488;GO:0005515;GO:0005886;
ENSG00000236380	VENTXP7	VENTXP7
ENSG00000165637	VDAC2	VDAC2	*193245	GO:0000166;GO:0005515;GO:0005739;GO:0005741;GO:0005743;GO:0006820;GO:0008308;GO:0015288;GO:0016020;GO:0042645;GO:0044070;GO:0046930;GO:0055085;
ENSG00000232366	VDAC1P9	VDAC1P9
ENSG00000213856	VDAC1P2	VDAC1P2
ENSG00000232809	VDAC1P10	VDAC1P10
ENSG00000073905	VDAC1P1	VDAC1P1
ENSG00000213585	VDAC1	VDAC1	+604492	GO:0001662;GO:0005515;GO:0005739;GO:0005741;GO:0005743;GO:0005886;GO:0006820;GO:0006915;GO:0007270;GO:0007612;GO:0008308;GO:0015288;GO:0016020;GO:0042645;GO:0044070;GO:0044419;GO:0046930;GO:0055085;
ENSG00000155959	VBP1	VBP1	*300133	GO:0005634;GO:0005737;GO:0006457;GO:0016272;GO:0043231;GO:0044267;GO:0051082;GO:0051084;
ENSG00000118640	VAMP8	VAMP8	*603177	GO:0005515;GO:0005624;GO:0005739;GO:0005769;GO:0005886;GO:0006461;GO:0006892;GO:0006944;GO:0016021;GO:0016044;GO:0016192;GO:0030667;GO:0031201;
ENSG00000117533	VAMP4	VAMP4	*606909	GO:0000139;GO:0005764;GO:0005768;GO:0005794;GO:0016020;GO:0016021;GO:0016192;
ENSG00000220205	VAMP2	VAMP2	*185881	GO:0000149;GO:0005515;GO:0005516;GO:0005543;GO:0005802;GO:0005886;GO:0005887;GO:0006112;GO:0006892;GO:0006944;GO:0007268;GO:0007269;GO:0008021;GO:0014047;GO:0016021;GO:0016044;GO:0016079;GO:0016192;GO:0017156;GO:0017157;GO:0019717;GO:0019905;GO:0030054;GO:0030136;GO:0030141;GO:0030666;GO:0030667;GO:0030672;GO:0031410;GO:0042589;GO:0045202;GO:0048471;GO:0050796;GO:0060203;GO:0061202;GO:0070083;
ENSG00000049247	UTS2	UTS2	*604097	GO:0001666;GO:0003077;GO:0003080;GO:0003105;GO:0005102;GO:0005179;GO:0005576;GO:0005615;GO:0006936;GO:0007204;GO:0007268;GO:0008217;GO:0010459;GO:0010460;GO:0010763;GO:0010841;GO:0032224;GO:0032967;GO:0033574;GO:0042493;GO:0045597;GO:0045766;GO:0045776;GO:0045777;GO:0045909;GO:0046005;GO:0046676;GO:0048146;
ENSG00000152818	UTRN	UTRN	*128240	GO:0001954;GO:0003779;GO:0005509;GO:0005515;GO:0005624;GO:0005634;GO:0005737;GO:0005856;GO:0005886;GO:0006936;GO:0007517;GO:0008270;GO:0030054;GO:0045202;GO:0045211;
ENSG00000147679	UTP23	UTP23		GO:0005634;GO:0005730;GO:0006364;
ENSG00000156697	UTP14A	UTP14A	*300508
ENSG00000183520	UTP11L	UTP11L	*609440	GO:0005515;GO:0005615;GO:0005634;GO:0005730;GO:0005737;GO:0006364;GO:0006917;GO:0007399;GO:0032040;GO:0048011;
ENSG00000232614	USP9YP9	USP9YP9
ENSG00000229416	USP9YP8	USP9YP8
ENSG00000224485	USP9YP7	USP9YP7
ENSG00000226116	USP9YP6	USP9YP6
ENSG00000249634	USP9YP5	USP9YP5
ENSG00000238154	USP9YP4	USP9YP4
ENSG00000229709	USP9YP36	USP9YP36
ENSG00000237467	USP9YP35	USP9YP35
ENSG00000233378	USP9YP34	USP9YP34
ENSG00000232064	USP9YP33	USP9YP33
ENSG00000237616	USP9YP32	USP9YP32
ENSG00000229250	USP9YP31	USP9YP31
ENSG00000235004	USP9YP30	USP9YP30
ENSG00000237023	USP9YP3	USP9YP3
ENSG00000232424	USP9YP29	USP9YP29
ENSG00000224151	USP9YP28	USP9YP28
ENSG00000235521	USP9YP27	USP9YP27
ENSG00000234744	USP9YP26	USP9YP26
ENSG00000224866	USP9YP25	USP9YP25
ENSG00000230814	USP9YP24	USP9YP24
ENSG00000223555	USP9YP23	USP9YP23
ENSG00000224408	USP9YP22	USP9YP22
ENSG00000227635	USP9YP21	USP9YP21
ENSG00000230854	USP9YP20	USP9YP20
ENSG00000249501	USP9YP2	USP9YP2
ENSG00000225326	USP9YP19	USP9YP19
ENSG00000223407	USP9YP18	USP9YP18
ENSG00000229553	USP9YP17	USP9YP17
ENSG00000232744	USP9YP16	USP9YP16
ENSG00000233120	USP9YP15	USP9YP15
ENSG00000227494	USP9YP14	USP9YP14
ENSG00000224571	USP9YP13	USP9YP13
ENSG00000227871	USP9YP12	USP9YP12
ENSG00000226369	USP9YP11	USP9YP11
ENSG00000238135	USP9YP10	USP9YP10
ENSG00000250951	USP9YP1	USP9YP1
ENSG00000214892	USP8P1	USP8P1
ENSG00000129204	USP6	USP6	*604334	GO:0003676;GO:0004197;GO:0004221;GO:0004843;GO:0005097;GO:0005515;GO:0005516;GO:0005622;GO:0005737;GO:0005764;GO:0005886;GO:0006464;GO:0006511;GO:0008233;GO:0016579;GO:0032313;GO:0055037;GO:0060627;
ENSG00000166348	USP54	USP54		GO:0004221;GO:0005515;GO:0006511;
ENSG00000164663	USP49	USP49		GO:0004221;GO:0006511;GO:0008233;GO:0008234;GO:0008270;GO:0046872;
ENSG00000123552	USP45	USP45		GO:0004221;GO:0006511;GO:0008233;GO:0008234;GO:0008270;GO:0046872;
ENSG00000161133	USP41	USP41
ENSG00000085982	USP40	USP40	*610570	GO:0004221;GO:0006511;GO:0008233;GO:0008234;
ENSG00000114316	USP4	USP4	*603486	GO:0004221;GO:0004843;GO:0005515;GO:0005634;GO:0005737;GO:0005764;GO:0006511;GO:0008233;GO:0008234;GO:0016579;GO:0031397;GO:0031647;GO:0031685;GO:0034394;
ENSG00000168883	USP39	USP39	*611594	GO:0000245;GO:0004221;GO:0005515;GO:0005622;GO:0005634;GO:0006397;GO:0006511;GO:0008270;GO:0008380;GO:0046872;
ENSG00000135093	USP30	USP30	*612492	GO:0004221;GO:0005739;GO:0005741;GO:0006511;GO:0008233;GO:0008234;GO:0016020;GO:0016021;
ENSG00000134588	USP26	USP26	*300309	GO:0004221;GO:0005515;GO:0005634;GO:0006511;GO:0008233;GO:0008234;GO:0016579;
ENSG00000124422	USP22	USP22	*612116	GO:0000124;GO:0003713;GO:0004221;GO:0004843;GO:0005515;GO:0005634;GO:0006511;GO:0007049;GO:0008233;GO:0008234;GO:0008270;GO:0009790;GO:0010485;GO:0016568;GO:0016574;GO:0016578;GO:0016579;GO:0030374;GO:0045931;GO:0045941;GO:0046872;GO:0070461;
ENSG00000172046	USP19	USP19		GO:0004221;GO:0005783;GO:0005789;GO:0005829;GO:0006511;GO:0008233;GO:0008234;GO:0008270;GO:0016020;GO:0016021;GO:0043161;GO:0046872;GO:0051726;
ENSG00000184979	USP18	USP18	*607057	GO:0004221;GO:0004843;GO:0005634;GO:0005829;GO:0006511;GO:0008233;GO:0008234;GO:0019221;GO:0060337;GO:0060338;
ENSG00000205946	USP17L6P	USP17L6P
ENSG00000230549	USP17L1P	USP17L1P
ENSG00000232927	USP12PY	USP12PY
ENSG00000226081	USP12PX	USP12PX
ENSG00000242728	UQCRHP4	UQCRHP4
ENSG00000224162	UQCRHP3	UQCRHP3
ENSG00000230622	UQCRHP1	UQCRHP1
ENSG00000217314	UQCRFS1P3	UQCRFS1P3
ENSG00000223721	UQCRFS1P2	UQCRFS1P2
ENSG00000010256	UQCRC1	UQCRC1	*191328	GO:0003824;GO:0004222;GO:0005515;GO:0005739;GO:0005743;GO:0005746;GO:0005750;GO:0006119;GO:0006122;GO:0006508;GO:0006810;GO:0008121;GO:0008270;GO:0009060;GO:0014823;GO:0016020;GO:0022904;GO:0032403;GO:0043279;GO:0046872;GO:0055114;
ENSG00000249928	UQCRBP3	UQCRBP3
ENSG00000227941	UQCRBP2	UQCRBP2
ENSG00000237748	UQCRBP1	UQCRBP1
ENSG00000205236	UPK3BL	UPK3BL
ENSG00000243566	UPK3B	UPK3B	*611887	GO:0005886;GO:0010629;GO:0016021;
ENSG00000110375	UPK2	UPK2	*611558	GO:0005886;GO:0005887;GO:0007275;GO:0016044;GO:0016324;GO:0030176;GO:0030855;
ENSG00000100024	UPB1	UPB1	*606673
ENSG00000240520	UOX	UOX
ENSG00000155070	UNC93B2	UNC93B2
ENSG00000110057	UNC93B1	UNC93B1	*608204	GO:0005764;GO:0005768;GO:0005783;GO:0005789;GO:0006886;GO:0009615;GO:0016020;GO:0016021;GO:0031410;GO:0032009;GO:0034138;GO:0034154;GO:0034162;GO:0045087;
ENSG00000112494	UNC93A	UNC93A	*607995	GO:0003674;GO:0005886;GO:0008150;GO:0016021;
ENSG00000177398	UMODL1	UMODL1		GO:0005509;GO:0005515;GO:0005576;GO:0005737;GO:0005886;GO:0016021;GO:0030414;
ENSG00000131019	ULBP3	ULBP3	*605699	GO:0002839;GO:0005886;GO:0005887;GO:0006955;GO:0009897;GO:0016020;GO:0019882;GO:0030101;GO:0031225;GO:0032393;GO:0032729;GO:0032816;GO:0042271;GO:0042612;GO:0043032;GO:0045429;GO:0046703;GO:0050776;
ENSG00000087206	UIMC1	UIMC1	*609433	GO:0005515;GO:0005634;GO:0006302;GO:0010212;GO:0016481;GO:0016568;GO:0031572;GO:0042393;GO:0045739;GO:0046965;GO:0070530;GO:0070531;GO:0070537;
ENSG00000152332	UHMK1	UHMK1	*608849	GO:0000166;GO:0003676;GO:0003723;GO:0004672;GO:0004674;GO:0005515;GO:0005524;GO:0005634;GO:0005737;GO:0006468;GO:0007050;GO:0016740;GO:0018105;GO:0030424;GO:0031175;GO:0032839;GO:0043021;GO:0045948;GO:0046777;GO:0046825;GO:0071598;
ENSG00000168671	UGT3A2	UGT3A2		GO:0008152;GO:0015020;GO:0016020;GO:0016021;GO:0016758;
ENSG00000145626	UGT3A1	UGT3A1		GO:0008152;GO:0015020;GO:0016020;GO:0016021;GO:0016758;
ENSG00000171234	UGT2B7	UGT2B7	*600068	GO:0005624;GO:0005783;GO:0005789;GO:0005792;GO:0006629;GO:0008152;GO:0015020;GO:0016020;GO:0016021;GO:0016758;
ENSG00000156096	UGT2B4	UGT2B4	*600067	GO:0005783;GO:0005789;GO:0005792;GO:0006711;GO:0006805;GO:0008152;GO:0015020;GO:0016020;GO:0016021;GO:0016758;
ENSG00000250566	UGT2B29P	UGT2B29P
ENSG00000248886	UGT2A3P7	UGT2A3P7
ENSG00000228949	UGT1A12P	UGT1A12P
ENSG00000227846	UGT1A11P	UGT1A11P
ENSG00000109814	UGDH	UGDH	*603370	GO:0001702;GO:0003979;GO:0005488;GO:0005829;GO:0006011;GO:0006024;GO:0006065;GO:0006805;GO:0009055;GO:0016491;GO:0016616;GO:0051287;GO:0055114;
ENSG00000143222	UFC1	UFC1	*610554	GO:0005515;GO:0071568;GO:0071569;
ENSG00000118939	UCHL3	UCHL3	*603090	GO:0004221;GO:0005515;GO:0005622;GO:0005737;GO:0006511;GO:0008233;GO:0008234;GO:0043130;
ENSG00000154277	UCHL1	UCHL1	*191342	GO:0004197;GO:0004221;GO:0005515;GO:0005622;GO:0005634;GO:0005737;GO:0005829;GO:0005886;GO:0006511;GO:0006950;GO:0007409;GO:0007412;GO:0007628;GO:0008233;GO:0008242;GO:0008283;GO:0016579;GO:0016874;GO:0019896;GO:0030424;GO:0031694;GO:0042755;GO:0043025;GO:0043130;GO:0043231;GO:0043407;GO:0050905;
ENSG00000214049	UCA1	UCA1
ENSG00000104691	UBXN8	UBXN8
ENSG00000173960	UBXN2A	UBXN2A		GO:0005515;
ENSG00000204705	UBTFL5	UBTFL5
ENSG00000204699	UBTFL3	UBTFL3
ENSG00000229361	UBTFL1	UBTFL1
ENSG00000108312	UBTF	UBTF	*600673	GO:0000183;GO:0003677;GO:0003701;GO:0005515;GO:0005634;GO:0005654;GO:0005730;GO:0006350;GO:0006356;GO:0006360;GO:0006361;GO:0006362;GO:0006363;GO:0045449;GO:0045943;
ENSG00000226213	UBQLN4P2	UBQLN4P2
ENSG00000241627	UBQLN4P1	UBQLN4P1
ENSG00000236405	UBQLN1P1	UBQLN1P1
ENSG00000153560	UBP1	UBP1	*609784	GO:0001525;GO:0003677;GO:0003700;GO:0003714;GO:0005515;GO:0005634;GO:0006351;GO:0006357;GO:0016481;GO:0016566;GO:0019079;
ENSG00000157741	UBN2	UBN2
ENSG00000120942	UBIAD1	UBIAD1	*611632	GO:0004659;GO:0005634;GO:0005737;GO:0005739;GO:0005783;GO:0005789;GO:0009234;GO:0016020;GO:0016021;GO:0016740;GO:0042371;
ENSG00000110344	UBE4A	UBE4A	*603753	GO:0000151;GO:0000209;GO:0004842;GO:0005515;GO:0005737;GO:0006511;GO:0016567;GO:0034450;
ENSG00000228941	UBE3AP2	UBE3AP2
ENSG00000234422	UBE2WP1	UBE2WP1
ENSG00000104343	UBE2W	UBE2W		GO:0000166;GO:0004842;GO:0005515;GO:0005524;GO:0006513;GO:0016874;GO:0016881;GO:0043687;GO:0051246;GO:0070979;
ENSG00000229518	UBE2V1P3	UBE2V1P3
ENSG00000177414	UBE2U	UBE2U		GO:0000166;GO:0004842;GO:0005515;GO:0005524;GO:0016874;GO:0016881;GO:0043687;GO:0051246;
ENSG00000223636	UBE2Q2P5Y	UBE2Q2P5Y
ENSG00000225491	UBE2Q2P4Y	UBE2Q2P4Y
ENSG00000225273	UBE2Q2P2	UBE2Q2P2
ENSG00000189136	UBE2Q2P1	UBE2Q2P1
ENSG00000160714	UBE2Q1	UBE2Q1		GO:0000166;GO:0004842;GO:0005515;GO:0005524;GO:0016874;GO:0016881;GO:0043687;GO:0051246;
ENSG00000236444	UBE2L5P	UBE2L5P
ENSG00000185651	UBE2L3	UBE2L3	*603721	GO:0000151;GO:0000166;GO:0000209;GO:0003713;GO:0004842;GO:0005515;GO:0005524;GO:0005634;GO:0005737;GO:0006464;GO:0006511;GO:0007090;GO:0008283;GO:0016567;GO:0016874;GO:0016881;GO:0019899;GO:0032583;GO:0043687;GO:0045941;GO:0051246;GO:0070979;GO:0071383;GO:0071385;
ENSG00000184182	UBE2F	UBE2F		GO:0000166;GO:0005515;GO:0005524;GO:0016874;GO:0016881;GO:0019788;GO:0043687;GO:0045116;GO:0051246;
ENSG00000170035	UBE2E3	UBE2E3	*604151	GO:0000166;GO:0004842;GO:0005515;GO:0005524;GO:0005634;GO:0005730;GO:0005737;GO:0016874;GO:0016881;GO:0040008;GO:0043687;GO:0051246;GO:0070534;GO:0070936;GO:0070979;
ENSG00000182247	UBE2E2	UBE2E2	*602163	GO:0000166;GO:0004842;GO:0005524;GO:0005730;GO:0016874;GO:0016881;GO:0032020;GO:0042296;GO:0043687;GO:0051246;GO:0070534;GO:0070936;GO:0070979;
ENSG00000224188	UBE2D3P4	UBE2D3P4
ENSG00000225022	UBE2D3P1	UBE2D3P1
ENSG00000131508	UBE2D2	UBE2D2	*602962	GO:0000166;GO:0004842;GO:0005515;GO:0005524;GO:0006464;GO:0006511;GO:0016567;GO:0016874;GO:0016881;GO:0043687;GO:0051246;GO:0070936;
ENSG00000225797	UBDP1	UBDP1
ENSG00000150991	UBC	UBC	*191340	GO:0000075;GO:0000082;GO:0000084;GO:0000187;GO:0000216;GO:0000278;GO:0002224;GO:0002755;GO:0002756;GO:0005515;GO:0005634;GO:0005654;GO:0005737;GO:0005829;GO:0005886;GO:0006281;GO:0006915;GO:0006916;GO:0006977;GO:0007173;GO:0007249;GO:0007254;GO:0008063;GO:0008624;GO:0010008;GO:0016032;GO:0016070;GO:0016071;GO:0031145;GO:0032480;GO:0034130;GO:0034134;GO:0034138;GO:0034142;GO:0042059;GO:0042981;GO:…
ENSG00000230037	UBBP1	UBBP1
ENSG00000143569	UBAP2L	UBAP2L		GO:0005515;GO:0005671;
ENSG00000215221	UBA52P6	UBA52P6
ENSG00000162623	TYW3	TYW3	*611245	GO:0008033;GO:0008168;GO:0016740;
ENSG00000254184	TYW1B	TYW1B
ENSG00000107165	TYRP1	TYRP1	*115501	GO:0005507;GO:0005515;GO:0006582;GO:0008152;GO:0010008;GO:0016020;GO:0016021;GO:0016491;GO:0016716;GO:0030318;GO:0030669;GO:0032438;GO:0033162;GO:0042438;GO:0042470;GO:0042803;GO:0043438;GO:0043473;GO:0046872;GO:0046982;GO:0055114;
ENSG00000123447	TYRL	TYRL
ENSG00000197763	TXNRD3	TXNRD3		GO:0004791;GO:0005737;GO:0005792;GO:0006749;GO:0009055;GO:0015035;GO:0016491;GO:0016668;GO:0045454;GO:0050660;GO:0050661;GO:0055114;
ENSG00000231879	TXNL1P1	TXNL1P1
ENSG00000091164	TXNL1	TXNL1	*603049	GO:0005737;GO:0006662;GO:0006810;GO:0009055;GO:0015035;GO:0015036;GO:0022900;GO:0045454;
ENSG00000115514	TXNDC9	TXNDC9	*612564
ENSG00000204193	TXNDC8	TXNDC8		GO:0001669;GO:0001675;GO:0005737;GO:0005794;GO:0007275;GO:0007283;GO:0019861;GO:0030154;GO:0045454;
ENSG00000233608	TWIST2	TWIST2	*607556	GO:0000122;GO:0001649;GO:0003677;GO:0003682;GO:0003700;GO:0005515;GO:0005634;GO:0005667;GO:0005737;GO:0006351;GO:0006357;GO:0006916;GO:0007275;GO:0016564;GO:0019904;GO:0030154;GO:0030528;GO:0032720;GO:0044092;GO:0045449;GO:0045668;GO:0045892;GO:0048701;
ENSG00000122691	TWIST1	TWIST1	*601622	GO:0000122;GO:0001501;GO:0001503;GO:0001649;GO:0001701;GO:0001764;GO:0001843;GO:0003677;GO:0003700;GO:0004857;GO:0005515;GO:0005634;GO:0006351;GO:0006915;GO:0007275;GO:0007517;GO:0008134;GO:0009653;GO:0019904;GO:0030154;GO:0030326;GO:0030528;GO:0032720;GO:0035115;GO:0035137;GO:0042733;GO:0042803;GO:0044092;GO:0045449;GO:0045596;GO:0045668;GO:0045843;GO:0045944;GO:0046982;GO:0048701;GO:0048704;GO:…
ENSG00000104723	TUSC3	TUSC3	*601385	GO:0004579;GO:0005783;GO:0005789;GO:0008250;GO:0016020;GO:0016021;GO:0018279;GO:0043687;GO:0044267;GO:0045454;
ENSG00000234267	TULP3P1	TULP3P1
ENSG00000078246	TULP3	TULP3	*604730
ENSG00000253352	TUG1	TUG1
ENSG00000159247	TUBBP5	TUBBP5
ENSG00000127589	TUBB4Q	TUBB4Q
ENSG00000137285	TUBB2B	TUBB2B	*612850	GO:0000166;GO:0001764;GO:0003924;GO:0005198;GO:0005525;GO:0005737;GO:0005856;GO:0005874;GO:0006457;GO:0007018;GO:0007067;GO:0030182;GO:0042277;GO:0043234;GO:0044267;GO:0051084;GO:0051258;
ENSG00000228578	TUBB1P2	TUBB1P2
ENSG00000249726	TUBB1P1	TUBB1P1
ENSG00000237569	TUBAP	TUBAP
ENSG00000243910	TUBA4B	TUBA4B
ENSG00000127824	TUBA4A	TUBA4A	*191110	GO:0000086;GO:0000166;GO:0000278;GO:0002576;GO:0003924;GO:0005198;GO:0005515;GO:0005525;GO:0005576;GO:0005737;GO:0005829;GO:0005856;GO:0005874;GO:0006457;GO:0007018;GO:0007596;GO:0030168;GO:0043234;GO:0044267;GO:0051084;GO:0051258;
ENSG00000167553	TUBA1C	TUBA1C		GO:0000166;GO:0003924;GO:0005198;GO:0005515;GO:0005525;GO:0005737;GO:0005856;GO:0005874;GO:0006457;GO:0007018;GO:0043234;GO:0044267;GO:0051084;GO:0051258;
ENSG00000166402	TUB	TUB	*601197	GO:0005515;GO:0005576;GO:0005634;GO:0005737;GO:0005829;GO:0005886;GO:0007602;GO:0007605;GO:0008020;GO:0009584;GO:0043231;GO:0050766;GO:0050896;
ENSG00000167614	TTYH1	TTYH1	*605784	GO:0005216;GO:0005254;GO:0005381;GO:0005886;GO:0006811;GO:0006826;GO:0007155;GO:0016021;GO:0016337;GO:0031527;GO:0031589;GO:0032433;GO:0034707;GO:0034755;GO:0046847;
ENSG00000131007	TTTY9B	TTTY9B
ENSG00000131009	TTTY9A	TTTY9A
ENSG00000185700	TTTY8B	TTTY8B
ENSG00000183385	TTTY8	TTTY8
ENSG00000147761	TTTY7B	TTTY7B
ENSG00000147753	TTTY7	TTTY7
ENSG00000131548	TTTY6B	TTTY6B
ENSG00000131538	TTTY6	TTTY6
ENSG00000215560	TTTY5	TTTY5
ENSG00000228296	TTTY4C	TTTY4C
ENSG00000235412	TTTY4B	TTTY4B
ENSG00000226906	TTTY4	TTTY4
ENSG00000231141	TTTY3	TTTY3
ENSG00000212856	TTTY2B	TTTY2B
ENSG00000237069	TTTY23B	TTTY23B
ENSG00000239225	TTTY23	TTTY23
ENSG00000224075	TTTY22	TTTY22
ENSG00000237563	TTTY21B	TTTY21B
ENSG00000228890	TTTY21	TTTY21
ENSG00000232808	TTTY20	TTTY20
ENSG00000212855	TTTY2	TTTY2
ENSG00000129816	TTTY1B	TTTY1B
ENSG00000232419	TTTY19	TTTY19
ENSG00000233699	TTTY18	TTTY18
ENSG00000223641	TTTY17C	TTTY17C
ENSG00000227439	TTTY17B	TTTY17B
ENSG00000228240	TTTY17A	TTTY17A
ENSG00000225520	TTTY16	TTTY16
ENSG00000233864	TTTY15	TTTY15
ENSG00000184991	TTTY13	TTTY13
ENSG00000237048	TTTY12	TTTY12
ENSG00000180910	TTTY11	TTTY11
ENSG00000229236	TTTY10	TTTY10
ENSG00000129845	TTTY1	TTTY1
ENSG00000137561	TTPA	TTPA	*600415	GO:0001890;GO:0001892;GO:0005215;GO:0005622;GO:0005737;GO:0005770;GO:0005829;GO:0006629;GO:0006810;GO:0007584;GO:0008431;GO:0009268;GO:0019842;GO:0032502;GO:0042360;
ENSG00000155657	TTN	TTN	+188840	GO:0001701;GO:0003007;GO:0004672;GO:0004674;GO:0005199;GO:0005515;GO:0005524;GO:0006468;GO:0006936;GO:0007512;GO:0030016;GO:0030017;GO:0030018;GO:0031430;GO:0031672;GO:0031674;GO:0043056;GO:0045214;GO:0055002;GO:0055003;
ENSG00000131044	TTLL9	TTLL9		GO:0004835;GO:0005524;GO:0005737;GO:0005856;GO:0005874;GO:0005929;GO:0005932;GO:0006464;GO:0016874;
ENSG00000138892	TTLL8	TTLL8		GO:0004835;GO:0005737;GO:0005874;GO:0005929;GO:0006464;GO:0015630;GO:0016874;GO:0016989;GO:0018094;GO:0035085;GO:0070735;GO:0070736;
ENSG00000214021	TTLL3	TTLL3
ENSG00000120440	TTLL2	TTLL2		GO:0004835;GO:0005524;GO:0006464;GO:0016874;
ENSG00000213471	TTLL13	TTLL13		GO:0004835;GO:0005524;GO:0006464;GO:0016874;
ENSG00000100271	TTLL1	TTLL1	*608955	GO:0004835;GO:0005524;GO:0005737;GO:0005856;GO:0005874;GO:0006464;GO:0016874;GO:0018095;GO:0070740;
ENSG00000162222	TTC9C	TTC9C		GO:0005488;GO:0005515;GO:0006457;
ENSG00000165533	TTC8	TTC8	*608132	GO:0005515;GO:0005737;GO:0005813;GO:0005856;GO:0005886;GO:0005932;GO:0007601;GO:0030030;GO:0032391;GO:0034464;GO:0042384;GO:0044441;GO:0045444;GO:0048560;GO:0050893;GO:0050896;GO:0060170;
ENSG00000068724	TTC7A	TTC7A	*609332
ENSG00000221971	TTC4P1	TTC4P1
ENSG00000215105	TTC3P1	TTC3P1
ENSG00000227238	TTC39DP	TTC39DP
ENSG00000215912	TTC34	TTC34		GO:0005488;GO:0005515;
ENSG00000235954	TTC28-AS1	TTC28-AS1
ENSG00000187862	TTC24	TTC24		GO:0005488;GO:0005515;GO:0042802;
ENSG00000205838	TTC23L	TTC23L		GO:0005488;GO:0005515;
ENSG00000103852	TTC23	TTC23		GO:0005488;GO:0005515;
ENSG00000123607	TTC21B	TTC21B	*612014	GO:0005488;GO:0005515;GO:0005737;GO:0005856;GO:0005929;GO:0035085;
ENSG00000156042	TTC18	TTC18		GO:0005488;GO:0005515;
ENSG00000171853	TTC15	TTC15		GO:0005488;GO:0005515;
ENSG00000163728	TTC14	TTC14		GO:0003723;GO:0005488;GO:0005515;
ENSG00000149292	TTC12	TTC12	*610732	GO:0005488;GO:0005515;
ENSG00000104522	TSTA3	TSTA3	*137020	GO:0003824;GO:0005488;GO:0005737;GO:0007159;GO:0008831;GO:0009055;GO:0009225;GO:0016491;GO:0016853;GO:0019835;GO:0042351;GO:0042356;GO:0044237;GO:0045226;GO:0050577;GO:0050662;GO:0055114;
ENSG00000178093	TSSK6	TSSK6	*610712	GO:0000166;GO:0000287;GO:0004672;GO:0004674;GO:0005524;GO:0006468;GO:0007275;GO:0007283;GO:0016740;GO:0030154;GO:0035092;
ENSG00000227473	TSSK5P1	TSSK5P1
ENSG00000231086	TSSK1A	TSSK1A
ENSG00000184281	TSSC4	TSSC4	*603852
ENSG00000223756	TSSC2	TSSC2
ENSG00000229549	TSPY8	TSPY8		GO:0005634;GO:0006334;
ENSG00000188656	TSPY7P	TSPY7P
ENSG00000238074	TSPY6P	TSPY6P
ENSG00000225685	TSPY5P	TSPY5P
ENSG00000228927	TSPY3	TSPY3	*480100	GO:0003674;GO:0005515;GO:0005575;GO:0005634;GO:0005737;GO:0006334;GO:0007275;GO:0007283;GO:0007506;GO:0007548;GO:0008283;GO:0030154;GO:0042802;
ENSG00000235217	TSPY26P	TSPY26P
ENSG00000234110	TSPY25P	TSPY25P
ENSG00000215601	TSPY24P	TSPY24P
ENSG00000229159	TSPY23P	TSPY23P
ENSG00000229940	TSPY22P	TSPY22P
ENSG00000237902	TSPY21P	TSPY21P
ENSG00000243643	TSPY20P	TSPY20P
ENSG00000234583	TSPY19P	TSPY19P
ENSG00000231874	TSPY18P	TSPY18P
ENSG00000232620	TSPY17P	TSPY17P
ENSG00000236786	TSPY15P	TSPY15P
ENSG00000169849	TSPY14P	TSPY14P
ENSG00000187657	TSPY13P	TSPY13P
ENSG00000236435	TSPY12P	TSPY12P
ENSG00000238235	TSPY11P	TSPY11P
ENSG00000127324	TSPAN8	TSPAN8	*600769	GO:0004871;GO:0005764;GO:0006486;GO:0007165;GO:0016020;GO:0016021;GO:0030195;
ENSG00000000003	TSPAN6	TSPAN6	*300191	GO:0004871;GO:0007165;GO:0016020;GO:0016021;GO:0043123;
ENSG00000157570	TSPAN18	TSPAN18		GO:0016020;GO:0016021;
ENSG00000106025	TSPAN12	TSPAN12	*613138	GO:0005624;GO:0005886;GO:0005887;GO:0007166;GO:0010842;GO:0016021;GO:0045765;
ENSG00000110900	TSPAN11	TSPAN11		GO:0016020;GO:0016021;
ENSG00000117472	TSPAN1	TSPAN1	*613170
ENSG00000171045	TSNARE1	TSNARE1		GO:0005515;GO:0016020;GO:0016021;GO:0016192;
ENSG00000211460	TSN	TSN	*600575	GO:0003677;GO:0003723;GO:0003729;GO:0005515;GO:0005634;GO:0005737;GO:0006310;GO:0043565;
ENSG00000145777	TSLP	TSLP	*607003	GO:0005125;GO:0005515;GO:0005576;GO:0005615;
ENSG00000182704	TSKU	TSKU	*608015	GO:0005515;GO:0005576;
ENSG00000106477	TSGA14	TSGA14	*610523	GO:0000086;GO:0000278;GO:0005737;GO:0005813;GO:0005829;GO:0005856;
ENSG00000213265	TSGA13	TSGA13
ENSG00000182173	TSEN54	TSEN54	*608755	GO:0005634;GO:0005730;GO:0006388;GO:0006397;
ENSG00000170892	TSEN34	TSEN34	*608754	GO:0000213;GO:0000214;GO:0000379;GO:0003676;GO:0004519;GO:0005515;GO:0005634;GO:0005730;GO:0006388;GO:0006397;GO:0016787;
ENSG00000157514	TSC22D3	TSC22D3	*300506	GO:0003700;GO:0005634;GO:0005737;GO:0006351;GO:0006355;GO:0006916;GO:0006970;GO:0010553;GO:0048642;GO:0051577;
ENSG00000102804	TSC22D1	TSC22D1	*607715	GO:0003700;GO:0005515;GO:0005634;GO:0005737;GO:0006355;GO:0006366;
ENSG00000196367	TRRAP	TRRAP	*603015	GO:0000125;GO:0003712;GO:0003713;GO:0005488;GO:0005515;GO:0005634;GO:0005667;GO:0007093;GO:0016568;GO:0016573;GO:0016578;GO:0016773;GO:0030914;GO:0033276;GO:0035267;GO:0043967;GO:0043968;GO:0045449;GO:0045941;
ENSG00000104447	TRPS1	TRPS1	*604386	GO:0000122;GO:0001501;GO:0003700;GO:0005515;GO:0005622;GO:0005634;GO:0006355;GO:0006366;GO:0006607;GO:0008270;GO:0032330;GO:0043565;GO:0046872;
ENSG00000083067	TRPM3	TRPM3	*608961	GO:0005216;GO:0005261;GO:0005262;GO:0006811;GO:0006812;GO:0016020;GO:0016021;GO:0055085;
ENSG00000142185	TRPM2	TRPM2	*603749	GO:0005216;GO:0005262;GO:0005272;GO:0005887;GO:0006811;GO:0006816;GO:0016020;GO:0016787;GO:0047631;GO:0055085;GO:0070588;
ENSG00000134160	TRPM1	TRPM1	*603576
ENSG00000069018	TRPC7	TRPC7		GO:0005216;GO:0005262;GO:0005488;GO:0005515;GO:0005886;GO:0006811;GO:0007411;GO:0007596;GO:0016020;GO:0016021;GO:0030168;GO:0055085;
ENSG00000223484	TRPC6P	TRPC6P
ENSG00000137672	TRPC6	TRPC6	*603652	GO:0005216;GO:0005261;GO:0005488;GO:0005515;GO:0005886;GO:0006811;GO:0006812;GO:0007204;GO:0007411;GO:0007596;GO:0015279;GO:0016020;GO:0016021;GO:0030168;GO:0032236;GO:0032414;GO:0055085;
ENSG00000182048	TRPC2	TRPC2
ENSG00000241971	TRNAG36	TRNAG36
ENSG00000244680	TRNAE37P	TRNAE37P
ENSG00000183665	TRMT12	TRMT12	*611244	GO:0008033;GO:0008168;GO:0016740;
ENSG00000241610	TRMEP1	TRMEP1
ENSG00000071539	TRIP13	TRIP13	*604507	GO:0000166;GO:0000239;GO:0001556;GO:0001673;GO:0003712;GO:0005515;GO:0005524;GO:0005634;GO:0006302;GO:0006366;GO:0007131;GO:0007141;GO:0007144;GO:0007286;GO:0017111;GO:0042802;
ENSG00000038382	TRIO	TRIO	*601893	GO:0000166;GO:0004672;GO:0004674;GO:0005085;GO:0005089;GO:0005515;GO:0005524;GO:0005622;GO:0005737;GO:0005829;GO:0006468;GO:0006915;GO:0007185;GO:0007264;GO:0007411;GO:0008624;GO:0016740;GO:0035023;GO:0048011;GO:0051056;
ENSG00000179046	TRIML2	TRIML2		GO:0005515;GO:0005622;GO:0008270;GO:0016874;
ENSG00000178809	TRIM73	TRIM73	*612549	GO:0005515;GO:0005622;GO:0008270;GO:0046872;
ENSG00000166436	TRIM66	TRIM66	*612000	GO:0005515;GO:0005622;GO:0005634;GO:0008270;GO:0010369;GO:0016235;GO:0016564;GO:0035556;GO:0042803;GO:0045892;GO:0046872;
ENSG00000227251	TRIM60P9Y	TRIM60P9Y
ENSG00000232764	TRIM60P8Y	TRIM60P8Y
ENSG00000224210	TRIM60P5Y	TRIM60P5Y
ENSG00000227830	TRIM60P3Y	TRIM60P3Y
ENSG00000227986	TRIM60P18	TRIM60P18
ENSG00000223558	TRIM60P17	TRIM60P17
ENSG00000229909	TRIM60P16	TRIM60P16
ENSG00000250857	TRIM60P15	TRIM60P15
ENSG00000250227	TRIM60P14	TRIM60P14
ENSG00000227247	TRIM60P13	TRIM60P13
ENSG00000227837	TRIM60P11Y	TRIM60P11Y
ENSG00000232976	TRIM60P10Y	TRIM60P10Y
ENSG00000213186	TRIM59	TRIM59		GO:0000151;GO:0004842;GO:0005515;GO:0005622;GO:0008270;GO:0016020;GO:0016021;GO:0016567;GO:0046872;
ENSG00000169871	TRIM56	TRIM56		GO:0004842;GO:0005515;GO:0005622;GO:0005737;GO:0008270;GO:0016874;GO:0032608;GO:0034340;GO:0046872;GO:0051607;GO:0070534;
ENSG00000138100	TRIM54	TRIM54	*606474	GO:0004871;GO:0005515;GO:0005622;GO:0005737;GO:0005856;GO:0005874;GO:0005875;GO:0007017;GO:0007026;GO:0007165;GO:0007275;GO:0008017;GO:0008270;GO:0030018;GO:0030154;GO:0046872;
ENSG00000183718	TRIM52	TRIM52
ENSG00000132256	TRIM5	TRIM5	*608487	GO:0000932;GO:0005515;GO:0005622;GO:0005737;GO:0008270;GO:0009615;GO:0016874;GO:0042803;GO:0044419;GO:0046872;GO:0070206;
ENSG00000204449	TRIM49L2	TRIM49L2		GO:0003677;GO:0005515;GO:0005622;GO:0008270;GO:0046872;
ENSG00000134253	TRIM45	TRIM45	*609318	GO:0005515;GO:0005622;GO:0005634;GO:0005737;GO:0008270;GO:0046872;
ENSG00000146063	TRIM41	TRIM41	*610530	GO:0005515;GO:0005622;GO:0005634;GO:0005737;GO:0008270;GO:0016874;GO:0046872;
ENSG00000204614	TRIM40	TRIM40		GO:0000166;GO:0003676;GO:0005515;GO:0005622;GO:0008270;GO:0046872;
ENSG00000110171	TRIM3	TRIM3	*605493	GO:0005515;GO:0005622;GO:0005737;GO:0005769;GO:0007399;GO:0008022;GO:0008270;GO:0015031;GO:0046872;
ENSG00000137699	TRIM29	TRIM29	*610658	GO:0003700;GO:0005515;GO:0005622;GO:0005737;GO:0006366;GO:0008270;GO:0046872;
ENSG00000236475	TRIM26P1	TRIM26P1
ENSG00000122779	TRIM24	TRIM24	*603406	GO:0002039;GO:0003682;GO:0003713;GO:0004672;GO:0004842;GO:0005102;GO:0005515;GO:0005622;GO:0005634;GO:0005719;GO:0005726;GO:0005737;GO:0006352;GO:0006366;GO:0006468;GO:0008270;GO:0008285;GO:0010628;GO:0016564;GO:0016567;GO:0016922;GO:0016986;GO:0030163;GO:0031647;GO:0034056;GO:0035556;GO:0042981;GO:0043565;GO:0045892;GO:0045941;GO:0046777;GO:0046872;GO:0055074;GO:0070063;GO:0070562;GO:0070577;GO:…
ENSG00000132274	TRIM22	TRIM22	*606559
ENSG00000109654	TRIM2	TRIM2		GO:0005515;GO:0005622;GO:0005737;GO:0008150;GO:0008270;GO:0046872;
ENSG00000108448	TRIM16L	TRIM16L		GO:0005515;GO:0005737;
ENSG00000221926	TRIM16	TRIM16	*609505	GO:0003677;GO:0005515;GO:0005622;GO:0005737;GO:0005886;GO:0008270;GO:0016563;GO:0016605;GO:0019966;GO:0032089;GO:0032526;GO:0043193;GO:0043966;GO:0043967;GO:0045618;GO:0046683;GO:0046872;GO:0048386;GO:0050718;GO:0060416;
ENSG00000204977	TRIM13	TRIM13	*605661	GO:0004842;GO:0004871;GO:0005515;GO:0005622;GO:0005737;GO:0005783;GO:0005789;GO:0007165;GO:0008270;GO:0009653;GO:0016020;GO:0016021;GO:0016874;GO:0030433;GO:0043123;GO:0043161;GO:0046872;GO:0051865;
ENSG00000174417	TRHR	TRHR	+188545	GO:0004872;GO:0004997;GO:0005886;GO:0005887;GO:0007186;GO:0007204;GO:0009986;GO:0016021;GO:0042803;GO:0090073;
ENSG00000184106	TREML3	TREML3
ENSG00000225690	TREML2P1	TREML2P1
ENSG00000240215	TRBV25OR9-2	TRBV25OR9-2		GO:0005515;
ENSG00000232845	TRAPPC2P9	TRAPPC2P9
ENSG00000225895	TRAPPC2P8	TRAPPC2P8
ENSG00000249606	TRAPPC2P7	TRAPPC2P7
ENSG00000225256	TRAPPC2P5	TRAPPC2P5
ENSG00000232914	TRAPPC2P4	TRAPPC2P4
ENSG00000253124	TRAPPC2P2	TRAPPC2P2
ENSG00000228465	TRAPPC2P10	TRAPPC2P10
ENSG00000168016	TRANK1	TRANK1		GO:0003677;GO:0004003;GO:0005488;GO:0005515;GO:0005524;GO:0006281;
ENSG00000127191	TRAF2	TRAF2	*601895	GO:0002726;GO:0004842;GO:0004871;GO:0005174;GO:0005515;GO:0005737;GO:0005829;GO:0006461;GO:0006915;GO:0006919;GO:0007165;GO:0007250;GO:0008270;GO:0008624;GO:0008633;GO:0009898;GO:0016874;GO:0030163;GO:0032743;GO:0033209;GO:0035631;GO:0042981;GO:0043507;GO:0043623;GO:0046328;GO:0046625;GO:0046872;GO:0050870;GO:0051023;GO:0051091;GO:0051092;GO:0051865;GO:0070207;GO:0070534;
ENSG00000056558	TRAF1	TRAF1	*601711	GO:0005515;GO:0005737;GO:0006461;GO:0007165;GO:0008270;GO:0042981;GO:0043123;GO:0051092;
ENSG00000211889	TRAC	TRAC
ENSG00000215506	TPTE2P4	TPTE2P4
ENSG00000198384	TPTE2P3	TPTE2P3
ENSG00000239372	TPTE2P2	TPTE2P2
ENSG00000205804	TPTE2P1	TPTE2P1
ENSG00000166157	TPTE	TPTE	*604336	GO:0004725;GO:0005216;GO:0005515;GO:0006470;GO:0006811;GO:0007165;GO:0008138;GO:0016020;GO:0016021;GO:0016311;GO:0016787;GO:0016791;GO:0055085;
ENSG00000234107	TPT1P1	TPT1P1
ENSG00000133112	TPT1	TPT1	*600763	GO:0005509;GO:0005515;GO:0005615;GO:0005737;GO:0005771;GO:0006816;GO:0006874;GO:0006916;GO:0009615;GO:0042981;GO:0045298;
ENSG00000128294	TPST2	TPST2	*603126	GO:0000139;GO:0005624;GO:0005783;GO:0005794;GO:0006478;GO:0008476;GO:0016020;GO:0016021;GO:0016740;
ENSG00000169902	TPST1	TPST1	*603125	GO:0000139;GO:0005624;GO:0005794;GO:0006478;GO:0006954;GO:0008476;GO:0016020;GO:0016021;GO:0016740;
ENSG00000095917	TPSD1	TPSD1	*609272	GO:0003824;GO:0004252;GO:0005576;GO:0006508;GO:0008233;GO:0008236;
ENSG00000197253	TPSB2	TPSB2	*191081	GO:0003824;GO:0004252;GO:0006508;
ENSG00000180438	TPRXL	TPRXL	*611167
ENSG00000178928	TPRX1	TPRX1	*611166	GO:0003700;GO:0005515;GO:0005634;GO:0006355;GO:0043565;
ENSG00000144034	TPRKB	TPRKB	*608680	GO:0005634;GO:0005737;GO:0005829;GO:0019901;GO:0030163;
ENSG00000188001	TPRG1	TPRG1		GO:0005737;
ENSG00000163870	TPRA1	TPRA1	*608336	GO:0004930;GO:0006629;GO:0007186;GO:0007568;GO:0016020;GO:0016021;
ENSG00000047410	TPR	TPR	*189940	GO:0000166;GO:0000776;GO:0000777;GO:0003700;GO:0004828;GO:0005515;GO:0005524;GO:0005634;GO:0005635;GO:0005643;GO:0005654;GO:0005737;GO:0005975;GO:0006355;GO:0006412;GO:0006434;GO:0006606;GO:0007094;GO:0008645;GO:0010827;GO:0015031;GO:0015758;GO:0016020;GO:0016032;GO:0031965;GO:0043565;GO:0051028;GO:0055085;
ENSG00000179636	TPPP2	TPPP2
ENSG00000115705	TPO	TPO	*606765	GO:0004447;GO:0004601;GO:0005509;GO:0005515;GO:0005737;GO:0005739;GO:0005886;GO:0005887;GO:0006979;GO:0009986;GO:0016491;GO:0020037;GO:0034641;GO:0042446;GO:0042744;GO:0055114;
ENSG00000183022	TPM3P8	TPM3P8
ENSG00000214869	TPM3P4	TPM3P4
ENSG00000254195	TPM3P3	TPM3P3
ENSG00000214200	TPM3P2	TPM3P2
ENSG00000143549	TPM3	TPM3	164970	GO:0001725;GO:0003674;GO:0003779;GO:0004871;GO:0005515;GO:0005622;GO:0005737;GO:0005829;GO:0005856;GO:0005862;GO:0006928;GO:0006936;GO:0006937;GO:0007165;GO:0015629;GO:0016020;GO:0030049;
ENSG00000230359	TPI1P2	TPI1P2
ENSG00000226415	TPI1P1	TPI1P1
ENSG00000129167	TPH1	TPH1	*191060	GO:0004510;GO:0005506;GO:0005829;GO:0006950;GO:0008152;GO:0009072;GO:0016597;GO:0016714;GO:0034641;GO:0042427;GO:0042446;GO:0043005;GO:0046849;GO:0046872;GO:0055114;GO:0060749;
ENSG00000111907	TPD52L1	TPD52L1	*604069	GO:0000086;GO:0005515;GO:0005737;GO:0006309;GO:0006917;GO:0008656;GO:0042802;GO:0042803;GO:0043406;GO:0046330;GO:0046982;GO:0048471;
ENSG00000076554	TPD52	TPD52	*604068	GO:0005509;GO:0005515;GO:0005737;GO:0005783;GO:0009653;GO:0030183;GO:0042802;GO:0042803;GO:0046903;GO:0046982;GO:0048471;
ENSG00000146242	TPBG	TPBG	*190920	GO:0005515;GO:0005737;GO:0005783;GO:0005887;GO:0007155;GO:0016020;
ENSG00000124251	TP53TG5	TP53TG5
ENSG00000182165	TP53TG1	TP53TG1
ENSG00000115129	TP53I3	TP53I3	*605171
ENSG00000120471	TP53AIP1	TP53AIP1	*605426	GO:0003674;GO:0005739;GO:0006915;
ENSG00000141510	TP53	TP53	*191170	GO:0000075;GO:0000122;GO:0000733;GO:0000739;GO:0000785;GO:0002020;GO:0002039;GO:0002347;GO:0003677;GO:0003682;GO:0003684;GO:0003700;GO:0005507;GO:0005515;GO:0005524;GO:0005626;GO:0005634;GO:0005654;GO:0005657;GO:0005669;GO:0005730;GO:0005737;GO:0005739;GO:0005783;GO:0005829;GO:0006284;GO:0006289;GO:0006351;GO:0006355;GO:0006461;GO:0006915;GO:0006974;GO:0006977;GO:0006978;GO:0006983;GO:0007049;GO:…
ENSG00000103460	TOX3	TOX3	*611416	GO:0003677;GO:0005515;GO:0005634;
ENSG00000186283	TOR3A	TOR3A	*607555	GO:0000166;GO:0005524;GO:0005737;GO:0005783;GO:0017111;GO:0051085;
ENSG00000163781	TOPBP1	TOPBP1	*607760	GO:0000794;GO:0000922;GO:0001673;GO:0003677;GO:0005488;GO:0005515;GO:0005622;GO:0005634;GO:0005694;GO:0005737;GO:0005815;GO:0005856;GO:0006259;GO:0006281;GO:0006974;GO:0008022;GO:0010212;GO:0016605;
ENSG00000228050	TOP3B2	TOP3B2
ENSG00000177302	TOP3A	TOP3A	*601243	GO:0000166;GO:0003676;GO:0003677;GO:0003916;GO:0003917;GO:0005515;GO:0005524;GO:0005634;GO:0005694;GO:0006265;GO:0006268;GO:0007126;GO:0008270;GO:0016605;GO:0046872;
ENSG00000077097	TOP2B	TOP2B	*126431	GO:0000166;GO:0000712;GO:0000792;GO:0000795;GO:0000819;GO:0001764;GO:0003677;GO:0003682;GO:0003700;GO:0003918;GO:0005080;GO:0005524;GO:0005634;GO:0005654;GO:0005694;GO:0005737;GO:0005829;GO:0006261;GO:0006265;GO:0006312;GO:0006355;GO:0007409;GO:0008022;GO:0008094;GO:0009330;GO:0030900;GO:0042826;GO:0046982;GO:0070683;GO:0071778;
ENSG00000131747	TOP2A	TOP2A	*126430	GO:0000166;GO:0000228;GO:0000712;GO:0000793;GO:0000795;GO:0000819;GO:0003677;GO:0003682;GO:0003700;GO:0003916;GO:0003918;GO:0005080;GO:0005515;GO:0005524;GO:0005634;GO:0005654;GO:0005694;GO:0005730;GO:0005737;GO:0005814;GO:0006260;GO:0006261;GO:0006265;GO:0006266;GO:0006281;GO:0006312;GO:0006355;GO:0006974;GO:0007059;GO:0007568;GO:0008022;GO:0008094;GO:0008144;GO:0009330;GO:0019035;GO:0019899;GO:…
ENSG00000184428	TOP1MT	TOP1MT	*606387	GO:0000166;GO:0003677;GO:0003917;GO:0003918;GO:0005524;GO:0005694;GO:0005739;GO:0006265;GO:0006268;GO:0042645;
ENSG00000175768	TOMM5	TOMM5
ENSG00000241874	TOMM22P6	TOMM22P6
ENSG00000225155	TOMM22P5	TOMM22P5
ENSG00000248396	TOMM22P4	TOMM22P4
ENSG00000227604	TOMM22P3	TOMM22P3
ENSG00000232195	TOMM22P2	TOMM22P2
ENSG00000237427	TOMM22P1	TOMM22P1
ENSG00000176933	TOB2P1	TOB2P1
ENSG00000141232	TOB1	TOB1	*605523	GO:0003714;GO:0005070;GO:0005515;GO:0005737;GO:0007184;GO:0008285;GO:0016481;GO:0030514;GO:0045668;GO:0046332;
ENSG00000248290	TNXA	TNXA
ENSG00000136205	TNS3	TNS3	*606825	GO:0005515;GO:0005925;GO:0008284;GO:0016311;GO:0016477;GO:0016791;GO:0030054;GO:0035556;GO:0048286;
ENSG00000079308	TNS1	TNS1	*600076	GO:0003779;GO:0005515;GO:0005737;GO:0005856;GO:0005925;GO:0030054;GO:0035556;
ENSG00000189166	TNRC18C	TNRC18C
ENSG00000182095	TNRC18	TNRC18		GO:0003676;GO:0003677;
ENSG00000130598	TNNI2	TNNI2	*191043	GO:0003009;GO:0003779;GO:0005515;GO:0005634;GO:0005829;GO:0005861;GO:0030049;GO:0031014;GO:0045941;
ENSG00000159173	TNNI1	TNNI1	*191042	GO:0003779;GO:0005523;GO:0005829;GO:0005861;GO:0006937;GO:0006942;GO:0030049;GO:0055010;
ENSG00000101470	TNNC2	TNNC2	*191039	GO:0003009;GO:0003779;GO:0005509;GO:0005829;GO:0005861;GO:0006937;GO:0030049;
ENSG00000061938	TNK2	TNK2	*606994	GO:0000166;GO:0004672;GO:0004674;GO:0004713;GO:0004715;GO:0005095;GO:0005515;GO:0005524;GO:0005886;GO:0005912;GO:0006468;GO:0007264;GO:0016740;GO:0030054;GO:0030424;GO:0030425;GO:0030426;GO:0043025;GO:0046872;GO:0050731;
ENSG00000050730	TNIP3	TNIP3	*608019
ENSG00000145901	TNIP1	TNIP1	*607714	GO:0005488;GO:0005515;GO:0005622;GO:0005634;GO:0005737;GO:0006412;GO:0006952;GO:0009101;GO:0045071;
ENSG00000154310	TNIK	TNIK	*610005	GO:0000166;GO:0004672;GO:0004674;GO:0005083;GO:0005515;GO:0005524;GO:0005634;GO:0005737;GO:0005856;GO:0006468;GO:0006950;GO:0007010;GO:0007243;GO:0007256;GO:0007399;GO:0016055;GO:0016740;GO:0031532;GO:0046777;GO:0048814;GO:0055037;
ENSG00000106952	TNFSF8	TNFSF8	*603875	GO:0005102;GO:0005125;GO:0005164;GO:0005515;GO:0005615;GO:0005887;GO:0006917;GO:0006955;GO:0007165;GO:0007267;GO:0008283;GO:0016020;
ENSG00000102524	TNFSF13B	TNFSF13B	*603969	GO:0001782;GO:0002636;GO:0005102;GO:0005125;GO:0005164;GO:0005515;GO:0005576;GO:0005615;GO:0005625;GO:0005886;GO:0006955;GO:0007165;GO:0008283;GO:0008284;GO:0016020;GO:0016021;GO:0030890;GO:0031295;GO:0031296;GO:0042102;GO:0045885;GO:0048305;GO:0050776;
ENSG00000157873	TNFRSF14	TNFRSF14	*602746	GO:0004872;GO:0005031;GO:0005515;GO:0005886;GO:0005887;GO:0006955;GO:0007166;GO:0031295;GO:0033209;GO:0044419;
ENSG00000240505	TNFRSF13B	TNFRSF13B	*604907
ENSG00000173535	TNFRSF10C	TNFRSF10C	*603613	GO:0004872;GO:0004888;GO:0005886;GO:0005887;GO:0006915;GO:0007165;GO:0031225;
ENSG00000125247	TMTC4	TMTC4		GO:0005488;GO:0005515;GO:0016020;GO:0016021;
ENSG00000223437	TMSB4XP3	TMSB4XP3
ENSG00000236876	TMSB4XP1	TMSB4XP1
ENSG00000158427	TMSB15B	TMSB15B
ENSG00000176040	TMPRSS7	TMPRSS7		GO:0003824;GO:0004252;GO:0005515;GO:0005886;GO:0006508;GO:0008233;GO:0008236;GO:0016021;
ENSG00000187045	TMPRSS6	TMPRSS6	*609862	GO:0001525;GO:0003824;GO:0004252;GO:0005515;GO:0005886;GO:0006508;GO:0008233;GO:0016021;GO:0030198;GO:0035556;GO:0042730;
ENSG00000184012	TMPRSS2	TMPRSS2	*602060	GO:0003824;GO:0004252;GO:0005044;GO:0005515;GO:0005576;GO:0005737;GO:0005886;GO:0005887;GO:0006508;GO:0008233;GO:0008236;GO:0016020;
ENSG00000154646	TMPRSS15	TMPRSS15	*606635	GO:0003824;GO:0004252;GO:0005044;GO:0005515;GO:0005903;GO:0006508;GO:0008233;GO:0016020;GO:0016021;
ENSG00000232398	TMPRSS11CP	TMPRSS11CP
ENSG00000229068	TMPOP1	TMPOP1
ENSG00000136842	TMOD1	TMOD1	*190930	GO:0003779;GO:0005523;GO:0005634;GO:0005737;GO:0005829;GO:0005856;GO:0016020;GO:0030016;GO:0030049;GO:0030239;GO:0030863;
ENSG00000185973	TMLHE	TMLHE	*300777	GO:0005506;GO:0005739;GO:0005759;GO:0016491;GO:0016702;GO:0031418;GO:0034641;GO:0045329;GO:0046872;GO:0050353;GO:0055114;
ENSG00000175348	TMEM9B	TMEM9B		GO:0004871;GO:0007165;GO:0016020;GO:0016021;GO:0043123;
ENSG00000167105	TMEM92	TMEM92		GO:0016020;GO:0016021;
ENSG00000116857	TMEM9	TMEM9		GO:0003674;GO:0005764;GO:0005765;GO:0005770;GO:0006810;GO:0008150;GO:0016020;GO:0016021;GO:0031902;
ENSG00000187616	TMEM8C	TMEM8C		GO:0016020;GO:0016021;
ENSG00000137103	TMEM8B	TMEM8B		GO:0005515;GO:0005634;GO:0005737;GO:0005739;GO:0005783;GO:0005886;GO:0007155;GO:0007160;GO:0007346;GO:0009986;GO:0016021;GO:0040008;
ENSG00000129925	TMEM8A	TMEM8A		GO:0003674;GO:0005515;GO:0005887;GO:0007155;GO:0008150;GO:0016020;
ENSG00000151117	TMEM86A	TMEM86A		GO:0016020;GO:0016021;
ENSG00000177042	TMEM80	TMEM80
ENSG00000177800	TMEM78	TMEM78		GO:0016020;GO:0016021;
ENSG00000256655	TMEM75	TMEM75
ENSG00000164841	TMEM74	TMEM74		GO:0000421;GO:0005765;GO:0006914;GO:0016020;GO:0016021;GO:0031410;
ENSG00000165071	TMEM71	TMEM71
ENSG00000175606	TMEM70	TMEM70	*612418	GO:0003674;GO:0005739;GO:0016020;GO:0016021;GO:0031966;GO:0032592;GO:0033615;
ENSG00000159596	TMEM69	TMEM69
ENSG00000167904	TMEM68	TMEM68		GO:0004629;GO:0006629;GO:0008152;GO:0008415;GO:0016020;GO:0016021;GO:0035556;
ENSG00000180694	TMEM64	TMEM64		GO:0016020;GO:0016021;
ENSG00000142188	TMEM50B	TMEM50B		GO:0003674;GO:0005783;GO:0005886;GO:0008150;GO:0016021;
ENSG00000163900	TMEM41A	TMEM41A
ENSG00000088726	TMEM40	TMEM40		GO:0016020;GO:0016021;
ENSG00000121775	TMEM39B	TMEM39B
ENSG00000176142	TMEM39A	TMEM39A		GO:0016020;GO:0016021;
ENSG00000171227	TMEM37	TMEM37		GO:0005244;GO:0005262;GO:0006811;GO:0016020;GO:0016021;
ENSG00000235156	TMEM30C	TMEM30C	*611030	GO:0016020;GO:0016021;
ENSG00000204278	TMEM235	TMEM235		GO:0005198;GO:0005739;GO:0005923;GO:0016020;GO:0016021;
ENSG00000186952	TMEM232	TMEM232		GO:0016020;GO:0016021;
ENSG00000149932	TMEM219	TMEM219		GO:0016020;GO:0016021;
ENSG00000150433	TMEM218	TMEM218		GO:0016020;GO:0016021;
ENSG00000186329	TMEM212	TMEM212		GO:0016020;GO:0016021;
ENSG00000206069	TMEM211	TMEM211		GO:0016020;GO:0016021;
ENSG00000185863	TMEM210	TMEM210
ENSG00000146842	TMEM209	TMEM209		GO:0016020;GO:0016021;
ENSG00000164484	TMEM200A	TMEM200A		GO:0016020;GO:0016021;
ENSG00000176273	TMEM20	TMEM20		GO:0016020;GO:0016021;
ENSG00000135048	TMEM2	TMEM2	*605835	GO:0016020;GO:0016021;
ENSG00000173452	TMEM196	TMEM196		GO:0016020;GO:0016021;
ENSG00000189362	TMEM194B	TMEM194B
ENSG00000170088	TMEM192	TMEM192		GO:0005634;GO:0005737;GO:0005765;GO:0005770;GO:0005794;GO:0016020;GO:0016021;GO:0043231;
ENSG00000206140	TMEM191C	TMEM191C
ENSG00000226287	TMEM191A	TMEM191A
ENSG00000226479	TMEM185B	TMEM185B
ENSG00000164855	TMEM184A	TMEM184A		GO:0005488;GO:0016020;GO:0016021;
ENSG00000227609	TMEM183AP1	TMEM183AP1
ENSG00000170417	TMEM182	TMEM182		GO:0016020;GO:0016021;
ENSG00000138111	TMEM180	TMEM180		GO:0016020;GO:0016021;
ENSG00000189203	TMEM179	TMEM179		GO:0016020;GO:0016021;
ENSG00000152154	TMEM178	TMEM178		GO:0016020;GO:0016021;
ENSG00000144120	TMEM177	TMEM177		GO:0016020;GO:0016021;
ENSG00000205269	TMEM170B	TMEM170B		GO:0016020;GO:0016021;
ENSG00000186889	TMEM17	TMEM17		GO:0016020;GO:0016021;
ENSG00000226504	TMEM167AP1	TMEM167AP1
ENSG00000157600	TMEM164	TMEM164		GO:0016020;GO:0016021;
ENSG00000164180	TMEM161B	TMEM161B		GO:0003676;GO:0003677;GO:0015074;GO:0016020;GO:0016021;
ENSG00000121895	TMEM156	TMEM156		GO:0016020;GO:0016021;
ENSG00000164112	TMEM155	TMEM155		GO:0005576;
ENSG00000249242	TMEM150C	TMEM150C		GO:0016020;GO:0016021;
ENSG00000168890	TMEM150A	TMEM150A		GO:0005886;GO:0009056;GO:0016021;
ENSG00000137210	TMEM14B	TMEM14B		GO:0016020;GO:0016021;
ENSG00000179219	TMEM148	TMEM148
ENSG00000164124	TMEM144	TMEM144		GO:0016020;GO:0016021;
ENSG00000178826	TMEM139	TMEM139
ENSG00000181234	TMEM132C	TMEM132C		GO:0003674;GO:0005575;GO:0008150;GO:0016020;GO:0016021;
ENSG00000139364	TMEM132B	TMEM132B		GO:0003674;GO:0005575;GO:0008150;GO:0016020;GO:0016021;
ENSG00000075568	TMEM131	TMEM131		GO:0003674;GO:0005575;GO:0008150;GO:0016020;GO:0016021;
ENSG00000166448	TMEM130	TMEM130		GO:0000139;GO:0005794;GO:0016020;GO:0016021;
ENSG00000179178	TMEM125	TMEM125		GO:0003674;GO:0005575;GO:0008150;GO:0016020;GO:0016021;
ENSG00000152558	TMEM123	TMEM123	*606356	GO:0004872;GO:0009897;GO:0016020;GO:0016021;GO:0070267;
ENSG00000125037	TMEM111	TMEM111		GO:0003674;GO:0005575;GO:0005794;GO:0008150;GO:0016020;GO:0016021;GO:0030140;GO:0045494;GO:0060041;
ENSG00000248592	TMEM110-MUSTN1	TMEM110-MUSTN1
ENSG00000213533	TMEM110	TMEM110
ENSG00000091947	TMEM101	TMEM101		GO:0004871;GO:0005575;GO:0007165;GO:0016020;GO:0016021;GO:0043123;
ENSG00000166557	TMED3	TMED3		GO:0005794;GO:0006810;GO:0015031;GO:0016020;GO:0016021;GO:0033116;
ENSG00000215367	TMED11P	TMED11P
ENSG00000239405	TMED10P2	TMED10P2
ENSG00000254618	TMED10P1	TMED10P1
ENSG00000215296	TMCO5B	TMCO5B
ENSG00000166069	TMCO5A	TMCO5A		GO:0016020;GO:0016021;
ENSG00000188800	TMCO2	TMCO2		GO:0016020;GO:0016021;
ENSG00000143183	TMCO1	TMCO1		GO:0000139;GO:0005783;GO:0005789;GO:0005794;GO:0016020;GO:0016021;
ENSG00000165091	TMC1	TMC1	*606706	GO:0007605;GO:0016020;GO:0016021;
ENSG00000155957	TMBIM4	TMBIM4
ENSG00000077147	TM9SF3	TM9SF3		GO:0005488;GO:0016020;GO:0016021;
ENSG00000164935	TM7SF4	TM7SF4	*605933
ENSG00000168955	TM4SF20	TM4SF20		GO:0005886;GO:0016021;
ENSG00000145107	TM4SF19	TM4SF19		GO:0016020;GO:0016021;
ENSG00000163762	TM4SF18	TM4SF18		GO:0016020;GO:0016021;
ENSG00000184277	TM2D3	TM2D3	*610014	GO:0016020;GO:0016021;
ENSG00000115297	TLX2	TLX2	*604240	GO:0001707;GO:0003674;GO:0003700;GO:0005515;GO:0005575;GO:0005634;GO:0005737;GO:0006355;GO:0007275;GO:0008150;GO:0030528;GO:0043565;GO:0048484;GO:0050774;
ENSG00000174130	TLR6	TLR6	*605403
ENSG00000234512	TLR12P	TLR12P
ENSG00000174125	TLR1	TLR1	*601194	GO:0004872;GO:0004888;GO:0005515;GO:0005886;GO:0005887;GO:0006952;GO:0006954;GO:0006955;GO:0007165;GO:0016020;GO:0016021;GO:0030670;GO:0031224;GO:0031410;GO:0035354;GO:0042116;GO:0042495;GO:0042535;GO:0045087;GO:0045410;GO:0046982;GO:0071727;
ENSG00000226783	TLK1P1	TLK1P1
ENSG00000198586	TLK1	TLK1	*608438	GO:0000166;GO:0001672;GO:0004672;GO:0004674;GO:0005515;GO:0005524;GO:0005634;GO:0006468;GO:0006886;GO:0006974;GO:0007049;GO:0016568;GO:0016740;GO:0035556;
ENSG00000228158	TLE1P1	TLE1P1
ENSG00000160606	TLCD1	TLCD1		GO:0016020;GO:0016021;
ENSG00000105289	TJP3	TJP3	*612689	GO:0005515;GO:0005886;GO:0005923;GO:0030054;
ENSG00000119139	TJP2	TJP2	*607709	GO:0004385;GO:0005515;GO:0005634;GO:0005737;GO:0005886;GO:0005912;GO:0005923;GO:0006915;GO:0006921;GO:0030054;
ENSG00000104067	TJP1	TJP1	*601009	GO:0001825;GO:0005515;GO:0005634;GO:0005737;GO:0005794;GO:0005886;GO:0005911;GO:0005912;GO:0005913;GO:0005923;GO:0006915;GO:0006921;GO:0007043;GO:0016020;GO:0016323;GO:0016327;GO:0019904;GO:0030054;GO:0043296;GO:0046581;
ENSG00000150455	TIRAP	TIRAP	+606252	GO:0002224;GO:0002755;GO:0004888;GO:0005080;GO:0005515;GO:0005546;GO:0005737;GO:0005886;GO:0006954;GO:0007165;GO:0007166;GO:0008063;GO:0030099;GO:0030139;GO:0030674;GO:0030890;GO:0031224;GO:0032496;GO:0032587;GO:0032648;GO:0032722;GO:0032735;GO:0032738;GO:0032757;GO:0032760;GO:0034130;GO:0034134;GO:0034137;GO:0034141;GO:0034142;GO:0034145;GO:0035325;GO:0042803;GO:0043123;GO:0044130;GO:0045087;GO:…
ENSG00000137251	TINAG	TINAG	*606749	GO:0000166;GO:0004197;GO:0005044;GO:0005576;GO:0005604;GO:0006508;GO:0006955;GO:0007155;GO:0007443;GO:0008234;GO:0030247;GO:0030414;
ENSG00000236258	TIMM8BP1	TIMM8BP1
ENSG00000231445	TIMM8AP1	TIMM8AP1
ENSG00000204152	TIMM23B	TIMM23B		GO:0005739;GO:0005743;GO:0005744;GO:0006886;GO:0008565;GO:0015031;GO:0015450;GO:0016020;GO:0016021;GO:0055085;
ENSG00000181847	TIGIT	TIGIT	*612859	GO:0005515;GO:0005886;GO:0009986;GO:0016021;GO:0032695;GO:0032733;GO:0050868;
ENSG00000237775	TIGD1L	TIGD1L
ENSG00000146426	TIAM2	TIAM2	*604709	GO:0005057;GO:0005085;GO:0005089;GO:0005096;GO:0005515;GO:0005622;GO:0005624;GO:0005737;GO:0005829;GO:0006915;GO:0007165;GO:0007264;GO:0008624;GO:0030027;GO:0030175;GO:0030426;GO:0035023;GO:0044255;GO:0048011;GO:0051056;
ENSG00000156299	TIAM1	TIAM1	*600687	GO:0005057;GO:0005085;GO:0005089;GO:0005515;GO:0005543;GO:0005622;GO:0005829;GO:0005886;GO:0006915;GO:0007165;GO:0007264;GO:0008624;GO:0035023;GO:0046875;GO:0048011;GO:0048013;GO:0050772;GO:0051056;
ENSG00000154096	THY1	THY1	*188230
ENSG00000215317	THUMPD1P1	THUMPD1P1
ENSG00000144229	THSD7B	THSD7B		GO:0016020;GO:0016021;
ENSG00000187720	THSD4	THSD4		GO:0004222;GO:0005576;GO:0005578;GO:0006508;GO:0008233;GO:0031012;
ENSG00000217576	THSD1P1	THSD1P1
ENSG00000151090	THRB	THRB	*190160	GO:0000122;GO:0003677;GO:0003690;GO:0003700;GO:0003707;GO:0003714;GO:0004887;GO:0005515;GO:0005634;GO:0005654;GO:0006351;GO:0006355;GO:0006357;GO:0007605;GO:0007621;GO:0008016;GO:0008050;GO:0008270;GO:0008284;GO:0009887;GO:0010467;GO:0016481;GO:0016564;GO:0019216;GO:0019899;GO:0032332;GO:0034339;GO:0042803;GO:0043565;GO:0045778;GO:0045944;GO:0046872;GO:0048568;GO:0090181;GO:0090207;
ENSG00000227339	THRAP3P1	THRAP3P1
ENSG00000126351	THRA	THRA	*190120	GO:0001502;GO:0001503;GO:0001822;GO:0001889;GO:0002153;GO:0002155;GO:0003700;GO:0003707;GO:0003727;GO:0004879;GO:0004887;GO:0005515;GO:0005634;GO:0005654;GO:0005737;GO:0005739;GO:0005829;GO:0006355;GO:0006366;GO:0006950;GO:0007420;GO:0007611;GO:0008016;GO:0008050;GO:0008134;GO:0008270;GO:0009409;GO:0009755;GO:0009887;GO:0010467;GO:0010551;GO:0010831;GO:0010843;GO:0016481;GO:0016563;GO:0016564;GO:…
ENSG00000051596	THOC3	THOC3	*606929	GO:0000346;GO:0003723;GO:0005515;GO:0005634;GO:0006397;GO:0006406;GO:0006810;GO:0008380;GO:0046784;
ENSG00000113296	THBS4	THBS4	*600715	GO:0001938;GO:0005178;GO:0005198;GO:0005509;GO:0005515;GO:0005576;GO:0005604;GO:0005615;GO:0007155;GO:0008201;GO:0016525;GO:0050731;GO:0051451;GO:0071603;GO:0090023;
ENSG00000174796	THAP6	THAP6	*612535	GO:0003676;GO:0003677;GO:0015630;GO:0046872;
ENSG00000177683	THAP5	THAP5	*612534
ENSG00000041988	THAP3	THAP3	*612532	GO:0003676;GO:0003677;GO:0046872;
ENSG00000115970	THADA	THADA	*611800	GO:0005488;
ENSG00000237627	THA1P	THA1P
ENSG00000198959	TGM2	TGM2	*190196	GO:0003810;GO:0005515;GO:0008415;GO:0016740;GO:0018149;GO:0043277;GO:0045785;GO:0046872;GO:0060445;GO:0060662;
ENSG00000225401	TGIF2P1	TGIF2P1
ENSG00000069702	TGFBR3	TGFBR3	*600742	GO:0001568;GO:0001666;GO:0001701;GO:0001824;GO:0001837;GO:0001889;GO:0003007;GO:0005024;GO:0005114;GO:0005160;GO:0005515;GO:0005539;GO:0005576;GO:0005578;GO:0005615;GO:0005624;GO:0005737;GO:0005783;GO:0005886;GO:0005887;GO:0006461;GO:0006955;GO:0007179;GO:0007181;GO:0007243;GO:0008201;GO:0009897;GO:0009986;GO:0010633;GO:0010719;GO:0015026;GO:0016021;GO:0016049;GO:0016477;GO:0030165;GO:0030509;GO:…
ENSG00000163235	TGFA	TGFA	*190170	GO:0000187;GO:0001525;GO:0001934;GO:0001948;GO:0004708;GO:0004871;GO:0005154;GO:0005509;GO:0005515;GO:0005576;GO:0005615;GO:0005634;GO:0005886;GO:0006916;GO:0007165;GO:0007173;GO:0008083;GO:0008283;GO:0008284;GO:0009986;GO:0016021;GO:0042060;GO:0042493;GO:0043524;GO:0043526;GO:0045741;GO:0045840;GO:0048523;GO:0050679;GO:0051480;GO:0051781;GO:0060749;
ENSG00000072274	TFRC	TFRC	*190010	GO:0001666;GO:0004872;GO:0004998;GO:0005576;GO:0005739;GO:0005768;GO:0005886;GO:0005887;GO:0005905;GO:0006508;GO:0006879;GO:0006897;GO:0006953;GO:0007568;GO:0007584;GO:0008233;GO:0010033;GO:0010035;GO:0010039;GO:0010042;GO:0016020;GO:0016023;GO:0030544;GO:0032526;GO:0033572;GO:0042470;GO:0044419;GO:0046688;GO:0048471;GO:0051087;GO:0055085;GO:0070062;
ENSG00000106327	TFR2	TFR2	*604720	GO:0004872;GO:0004998;GO:0005737;GO:0005886;GO:0005887;GO:0006508;GO:0006826;GO:0006879;GO:0008233;
ENSG00000105825	TFPI2	TFPI2	*600033
ENSG00000003436	TFPI	TFPI	*152310	GO:0004866;GO:0004867;GO:0005576;GO:0005615;GO:0005886;GO:0007596;GO:0007598;GO:0010951;GO:0030414;
ENSG00000242337	TFP1	TFP1
ENSG00000105967	TFEC	TFEC	*604732	GO:0003677;GO:0003700;GO:0003713;GO:0003714;GO:0005634;GO:0006351;GO:0006355;GO:0016481;GO:0030528;GO:0034605;GO:0045449;GO:0045941;
ENSG00000112561	TFEB	TFEB	*600744	GO:0001892;GO:0003677;GO:0003700;GO:0005634;GO:0005667;GO:0005737;GO:0006351;GO:0006355;GO:0006959;GO:0010552;GO:0010843;GO:0030528;GO:0045449;GO:0045893;GO:0046982;
ENSG00000114126	TFDP2	TFDP2	*602160	GO:0003677;GO:0003700;GO:0003712;GO:0005634;GO:0005667;GO:0006351;GO:0006355;GO:0007049;GO:0007507;GO:0008134;GO:0019904;
ENSG00000135457	TFCP2	TFCP2	*189889	GO:0003677;GO:0003700;GO:0005515;GO:0005575;GO:0005634;GO:0006351;GO:0006357;GO:0045449;
ENSG00000137203	TFAP2A	TFAP2A	*107580	GO:0003677;GO:0003700;GO:0003713;GO:0005515;GO:0005634;GO:0005737;GO:0005794;GO:0005813;GO:0006351;GO:0006355;GO:0006357;GO:0007398;GO:0021506;GO:0030501;GO:0043231;GO:0045941;GO:0046983;GO:0048701;GO:0048705;GO:0070172;
ENSG00000254798	TFAMP2	TFAMP2
ENSG00000230444	TFAMP1	TFAMP1
ENSG00000091513	TF	TF	+190000
ENSG00000102080	TEX28P2	TEX28P2	*300092	GO:0003674;GO:0005622;GO:0007165;GO:0008150;GO:0016020;GO:0016021;
ENSG00000182242	TEX28P1	TEX28P1	*300092	GO:0003674;GO:0005622;GO:0007165;GO:0008150;GO:0016020;GO:0016021;
ENSG00000185254	TEX28	TEX28	*300092	GO:0003674;GO:0005622;GO:0007165;GO:0008150;GO:0016020;GO:0016021;
ENSG00000144043	TEX261	TEX261		GO:0016020;GO:0016021;GO:0043065;
ENSG00000234911	TEX21P	TEX21P
ENSG00000232338	TEX16P	TEX16P
ENSG00000133863	TEX15	TEX15	*605795
ENSG00000187605	TET3	TET3	*613555	GO:0016491;GO:0016702;GO:0046872;GO:0055114;GO:0070579;
ENSG00000168769	TET2	TET2	*612839	GO:0001822;GO:0007049;GO:0009791;GO:0016491;GO:0016702;GO:0030099;GO:0046872;GO:0055114;GO:0070579;
ENSG00000215102	TERF1P4	TERF1P4
ENSG00000249311	TERF1P3	TERF1P3
ENSG00000173231	TERF1P1	TERF1P1
ENSG00000109927	TECTA	TECTA	*602574	GO:0005201;GO:0005509;GO:0005515;GO:0005576;GO:0005578;GO:0005886;GO:0007160;GO:0007605;GO:0031225;
ENSG00000205678	TECRL	TECRL		GO:0005737;GO:0006629;GO:0016020;GO:0016021;GO:0016627;GO:0055114;
ENSG00000205356	TECPR1	TECPR1		GO:0005515;GO:0016021;
ENSG00000182134	TDRKH	TDRKH	*609501	GO:0003676;GO:0003723;GO:0005739;
ENSG00000162782	TDRD5	TDRD5		GO:0003676;
ENSG00000083544	TDRD3	TDRD3		GO:0003676;GO:0003682;GO:0003713;GO:0003723;GO:0005515;GO:0005634;GO:0005737;GO:0006397;GO:0035064;GO:0045941;
ENSG00000173809	TDRD12	TDRD12		GO:0003676;GO:0005524;GO:0008026;
ENSG00000151790	TDO2	TDO2	*191070	GO:0004833;GO:0005506;GO:0005625;GO:0005829;GO:0006568;GO:0006569;GO:0016491;GO:0016597;GO:0019441;GO:0019442;GO:0019825;GO:0020037;GO:0034641;GO:0046872;GO:0055114;
ENSG00000154316	TDH	TDH
ENSG00000225366	TDGF3	TDGF3
ENSG00000163828	TDGF1	TDGF1
ENSG00000213123	TCTEX1D2	TCTEX1D2
ENSG00000229161	TCP1P1	TCP1P1
ENSG00000176148	TCP11L1	TCP11L1
ENSG00000124678	TCP11	TCP11	*186982	GO:0007275;GO:0007283;GO:0016020;GO:0016021;GO:0030154;
ENSG00000166984	TCP10L2	TCP10L2	*187020	GO:0000287;GO:0005829;GO:0009536;GO:0015977;GO:0016984;
ENSG00000203690	TCP10	TCP10	*187020
ENSG00000187621	TCL6	TCL6
ENSG00000081059	TCF7	TCF7	*189908	GO:0003677;GO:0003700;GO:0003702;GO:0005515;GO:0005634;GO:0006351;GO:0006355;GO:0006357;GO:0006955;GO:0010843;GO:0016055;GO:0021915;GO:0030538;GO:0033153;GO:0042127;GO:0042981;GO:0045449;GO:0046632;GO:0048557;GO:0048619;GO:0071353;
ENSG00000196628	TCF4	TCF4	*602272	GO:0000122;GO:0000978;GO:0001011;GO:0001077;GO:0001087;GO:0001093;GO:0003677;GO:0003700;GO:0003714;GO:0005515;GO:0005634;GO:0005667;GO:0006351;GO:0006355;GO:0006367;GO:0008013;GO:0008022;GO:0008134;GO:0010843;GO:0016055;GO:0016481;GO:0016566;GO:0016986;GO:0021769;GO:0021987;GO:0030282;GO:0030528;GO:0042475;GO:0043565;GO:0045449;GO:0045599;GO:0045893;GO:0045944;GO:0046982;GO:0048625;GO:0048660;GO:…
ENSG00000140262	TCF12	TCF12	*600480	GO:0003677;GO:0003700;GO:0003702;GO:0005515;GO:0005634;GO:0005667;GO:0006351;GO:0006357;GO:0006955;GO:0007275;GO:0007517;GO:0010843;GO:0016563;GO:0030528;GO:0045449;GO:0045941;
ENSG00000231540	TCEB1P9	TCEB1P9
ENSG00000234131	TCEB1P8	TCEB1P8
ENSG00000230377	TCEB1P7	TCEB1P7
ENSG00000225740	TCEB1P6	TCEB1P6
ENSG00000232924	TCEB1P4	TCEB1P4
ENSG00000229919	TCEB1P3	TCEB1P3
ENSG00000236599	TCEB1P26	TCEB1P26
ENSG00000228410	TCEB1P24	TCEB1P24
ENSG00000224686	TCEB1P23	TCEB1P23
ENSG00000237622	TCEB1P18	TCEB1P18
ENSG00000232695	TCEB1P17	TCEB1P17
ENSG00000227915	TCEB1P16	TCEB1P16
ENSG00000232029	TCEB1P15	TCEB1P15
ENSG00000228193	TCEB1P14	TCEB1P14
ENSG00000225716	TCEB1P13	TCEB1P13
ENSG00000230412	TCEB1P12	TCEB1P12
ENSG00000227867	TCEB1P11	TCEB1P11
ENSG00000234081	TCEB1P10	TCEB1P10
ENSG00000154582	TCEB1	TCEB1	*600788	GO:0005515;GO:0005634;GO:0005654;GO:0005829;GO:0006350;GO:0006357;GO:0006366;GO:0006368;GO:0006511;GO:0010467;GO:0016032;GO:0044419;GO:0045449;GO:0050434;
ENSG00000116205	TCEANC2	TCEANC2		GO:0003677;GO:0003702;GO:0003746;GO:0005634;GO:0006350;GO:0006354;GO:0006355;GO:0030528;
ENSG00000176896	TCEANC	TCEANC		GO:0003677;GO:0003702;GO:0003711;GO:0003746;GO:0005634;GO:0006350;GO:0006357;GO:0008270;GO:0030528;
ENSG00000204071	TCEAL6	TCEAL6		GO:0005634;GO:0045449;
ENSG00000133142	TCEAL4	TCEAL4		GO:0005634;GO:0045449;
ENSG00000196507	TCEAL3	TCEAL3		GO:0005634;GO:0045449;
ENSG00000171703	TCEA2	TCEA2	*604784	GO:0003676;GO:0003677;GO:0003702;GO:0003711;GO:0003746;GO:0005515;GO:0005634;GO:0006350;GO:0006354;GO:0006355;GO:0006357;GO:0008023;GO:0008270;GO:0030528;GO:0032784;GO:0045449;GO:0046872;
ENSG00000197214	TCEA1P1	TCEA1P1
ENSG00000121075	TBX4	TBX4	*601719	GO:0001525;GO:0002009;GO:0003677;GO:0003700;GO:0005515;GO:0005634;GO:0006351;GO:0006355;GO:0007275;GO:0030324;GO:0030326;GO:0035108;GO:0035110;GO:0045449;GO:0048705;
ENSG00000112837	TBX18	TBX18	*604613	GO:0003677;GO:0003700;GO:0005634;GO:0006351;GO:0006355;GO:0007275;GO:0045449;
ENSG00000136270	TBRG4	TBRG4	*611325	GO:0000080;GO:0004672;GO:0005515;GO:0005524;GO:0005739;GO:0006915;GO:0007050;GO:0008284;GO:0045333;
ENSG00000182521	TBPL2	TBPL2	*608964	GO:0003677;GO:0003700;GO:0003702;GO:0005488;GO:0005515;GO:0005634;GO:0005737;GO:0006351;GO:0006355;GO:0006367;GO:0007275;GO:0045892;
ENSG00000028839	TBPL1	TBPL1	*605521	GO:0001675;GO:0003677;GO:0003702;GO:0003713;GO:0005515;GO:0005634;GO:0005672;GO:0005737;GO:0006235;GO:0006355;GO:0006366;GO:0006367;GO:0007283;GO:0007289;GO:0045941;
ENSG00000106638	TBL2	TBL2	*605842	GO:0003674;GO:0005515;GO:0005575;GO:0008150;
ENSG00000225624	TBL1YP1	TBL1YP1
ENSG00000124659	TBCC	TBCC	*602971	GO:0003924;GO:0005488;GO:0005737;GO:0005856;GO:0005874;GO:0006184;GO:0006457;GO:0007023;GO:0032391;GO:0044267;GO:0051084;GO:0051087;
ENSG00000171530	TBCA	TBCA	*610058	GO:0005737;GO:0005856;GO:0005874;GO:0006457;GO:0007021;GO:0007023;GO:0044267;GO:0051082;GO:0051084;GO:0051087;
ENSG00000204634	TBC1D8	TBC1D8		GO:0005096;GO:0005097;GO:0005509;GO:0005622;GO:0008015;GO:0008284;GO:0016020;GO:0032313;
ENSG00000145979	TBC1D7	TBC1D7	*612655
ENSG00000131374	TBC1D5	TBC1D5		GO:0005096;GO:0005097;GO:0005515;GO:0005622;GO:0032313;
ENSG00000188755	TBC1D3P2	TBC1D3P2		GO:0005097;GO:0005622;GO:0032313;
ENSG00000242384	TBC1D3H	TBC1D3H	*610811	GO:0005096;GO:0005097;GO:0005622;GO:0032313;
ENSG00000161583	TBC1D3G	TBC1D3G	*610810
ENSG00000111490	TBC1D30	TBC1D30		GO:0005097;GO:0005622;GO:0032313;
ENSG00000197681	TBC1D3	TBC1D3	*607741	GO:0005096;GO:0005097;GO:0005622;GO:0032313;
ENSG00000167202	TBC1D2B	TBC1D2B		GO:0005096;GO:0005097;GO:0005515;GO:0005622;GO:0032313;
ENSG00000128438	TBC1D27	TBC1D27
ENSG00000109680	TBC1D19	TBC1D19		GO:0005096;GO:0005097;GO:0005622;GO:0032313;
ENSG00000175463	TBC1D10C	TBC1D10C	*610831
ENSG00000106052	TAX1BP1	TAX1BP1	*605326
ENSG00000089123	TASP1	TASP1	*608270	GO:0004298;GO:0008233;GO:0016787;GO:0045893;
ENSG00000234066	TAS2R62P	TAS2R62P
ENSG00000203523	TAS2R2	TAS2R2
ENSG00000233402	TARDBPP1	TARDBPP1
ENSG00000120948	TARDBP	TARDBP	*605078	GO:0000166;GO:0003676;GO:0003677;GO:0003690;GO:0003700;GO:0003723;GO:0003730;GO:0005515;GO:0005634;GO:0006366;GO:0006397;GO:0008219;GO:0008380;GO:0043922;GO:0045449;GO:0070935;
ENSG00000169762	TAPT1	TAPT1	*612758	GO:0001701;GO:0004872;GO:0009791;GO:0016020;GO:0016021;GO:0016520;GO:0048706;
ENSG00000162367	TAL1	TAL1	*187040	GO:0000118;GO:0000790;GO:0003677;GO:0003700;GO:0005515;GO:0005634;GO:0006351;GO:0007275;GO:0008283;GO:0010551;GO:0010552;GO:0010843;GO:0016563;GO:0019899;GO:0030097;GO:0030218;GO:0030528;GO:0031334;GO:0033193;GO:0035162;GO:0042826;GO:0043234;GO:0045165;GO:0045449;GO:0045648;GO:0045799;GO:0045931;GO:0045941;GO:0051781;GO:0070888;
ENSG00000229302	TAF9P2	TAF9P2
ENSG00000226353	TAF9P1	TAF9P1
ENSG00000215760	TAF9BP2	TAF9BP2
ENSG00000137413	TAF8	TAF8	*609514	GO:0001833;GO:0003677;GO:0005515;GO:0005634;GO:0005669;GO:0005737;GO:0007275;GO:0016563;GO:0030154;GO:0045449;GO:0045598;GO:0045893;GO:0048471;GO:0051457;
ENSG00000106290	TAF6	TAF6	*602955	GO:0003677;GO:0003700;GO:0003702;GO:0004571;GO:0005509;GO:0005515;GO:0005634;GO:0005654;GO:0005669;GO:0005737;GO:0006350;GO:0006351;GO:0006352;GO:0006366;GO:0006367;GO:0006368;GO:0008285;GO:0010467;GO:0016020;GO:0016032;GO:0016251;GO:0016986;GO:0033276;GO:0045786;GO:0045941;GO:0051090;GO:0071339;
ENSG00000130699	TAF4	TAF4	*601796	GO:0001541;GO:0003677;GO:0003700;GO:0003713;GO:0005515;GO:0005634;GO:0005654;GO:0005669;GO:0005737;GO:0006350;GO:0006352;GO:0006355;GO:0006357;GO:0006366;GO:0006367;GO:0006368;GO:0010467;GO:0016032;GO:0016251;GO:0016563;GO:0016986;GO:0033276;GO:0044419;GO:0045941;GO:0071339;
ENSG00000166012	TAF1D	TAF1D	*612823	GO:0003677;GO:0005515;GO:0005634;GO:0045449;
ENSG00000143498	TAF1A	TAF1A	*604903	GO:0000120;GO:0003677;GO:0003701;GO:0005515;GO:0005634;GO:0005654;GO:0006350;GO:0006360;GO:0006361;GO:0006362;GO:0006363;GO:0006366;GO:0016251;GO:0045449;
ENSG00000225658	TAF13P2	TAF13P2
ENSG00000197780	TAF13	TAF13	*600774	GO:0003677;GO:0003700;GO:0003702;GO:0005515;GO:0005634;GO:0005654;GO:0005669;GO:0006350;GO:0006352;GO:0006366;GO:0006367;GO:0006368;GO:0008022;GO:0010467;GO:0016032;GO:0016251;GO:0045449;
ENSG00000120656	TAF12	TAF12	*600773	GO:0000125;GO:0003677;GO:0003700;GO:0003713;GO:0004402;GO:0005515;GO:0005634;GO:0005654;GO:0005669;GO:0006350;GO:0006352;GO:0006366;GO:0006367;GO:0006368;GO:0010467;GO:0016032;GO:0016251;GO:0016986;GO:0030914;GO:0033276;GO:0043966;GO:0045941;
ENSG00000166337	TAF10	TAF10	*600475	GO:0000125;GO:0003677;GO:0003700;GO:0003702;GO:0003713;GO:0004402;GO:0005515;GO:0005634;GO:0005654;GO:0005669;GO:0005737;GO:0006350;GO:0006352;GO:0006366;GO:0006367;GO:0006368;GO:0010467;GO:0016032;GO:0016251;GO:0016578;GO:0016986;GO:0019899;GO:0030331;GO:0030914;GO:0033276;GO:0043966;GO:0045941;GO:0048471;GO:0051260;GO:0070063;
ENSG00000147133	TAF1	TAF1	*313650	GO:0000080;GO:0000117;GO:0000166;GO:0002039;GO:0003677;GO:0003713;GO:0004402;GO:0004674;GO:0005515;GO:0005524;GO:0005634;GO:0005654;GO:0005669;GO:0006350;GO:0006352;GO:0006355;GO:0006366;GO:0006367;GO:0006368;GO:0006974;GO:0007049;GO:0008134;GO:0010467;GO:0010552;GO:0010843;GO:0016032;GO:0016301;GO:0016740;GO:0016986;GO:0017025;GO:0018105;GO:0018107;GO:0032436;GO:0043565;GO:0044419;GO:0045941;GO:…
ENSG00000108264	TADA2A	TADA2A	*602276	GO:0000125;GO:0003677;GO:0003700;GO:0003712;GO:0004402;GO:0005515;GO:0005634;GO:0005694;GO:0006366;GO:0008270;GO:0043966;GO:0045449;
ENSG00000147526	TACC1	TACC1	*605301	GO:0000226;GO:0005515;GO:0005634;GO:0005737;GO:0005815;GO:0007049;GO:0008283;GO:0015630;GO:0019904;GO:0021987;GO:0022008;GO:0022027;GO:0032886;GO:0045111;GO:0051301;
ENSG00000235462	TAB3P1	TAB3P1
ENSG00000157625	TAB3	TAB3	*300480	GO:0000187;GO:0002224;GO:0002755;GO:0002756;GO:0005515;GO:0005622;GO:0005829;GO:0005886;GO:0007249;GO:0007254;GO:0008063;GO:0008270;GO:0010008;GO:0034130;GO:0034134;GO:0034138;GO:0034142;GO:0045087;GO:0046872;GO:0051092;GO:0051403;
ENSG00000055208	TAB2	TAB2	*605101	GO:0000187;GO:0002224;GO:0002755;GO:0002756;GO:0005515;GO:0005622;GO:0005737;GO:0005829;GO:0005886;GO:0007249;GO:0007254;GO:0007507;GO:0008063;GO:0008270;GO:0010008;GO:0034130;GO:0034134;GO:0034138;GO:0034142;GO:0043123;GO:0045087;GO:0045860;GO:0046872;GO:0050852;GO:0051092;GO:0051403;GO:0070530;
ENSG00000100324	TAB1	TAB1	*602615	GO:0000185;GO:0000187;GO:0001701;GO:0002224;GO:0002755;GO:0002756;GO:0003007;GO:0003824;GO:0005515;GO:0005829;GO:0007179;GO:0007249;GO:0007254;GO:0008047;GO:0008063;GO:0010008;GO:0019209;GO:0030324;GO:0034130;GO:0034134;GO:0034138;GO:0034142;GO:0042327;GO:0045087;GO:0051092;GO:0051403;
ENSG00000235998	TAAR7P	TAAR7P
ENSG00000237449	TAAR4P	TAAR4P
ENSG00000147041	SYTL5	SYTL5
ENSG00000137501	SYTL2	SYTL2	*612880	GO:0001786;GO:0005515;GO:0005546;GO:0005624;GO:0005737;GO:0005886;GO:0006886;GO:0006887;GO:0006904;GO:0008270;GO:0016192;GO:0017137;GO:0019897;GO:0042043;GO:0042470;GO:0070257;GO:0070382;
ENSG00000170743	SYT9	SYT9	*613528	GO:0005215;GO:0005515;GO:0016020;GO:0016021;GO:0017158;GO:0030054;GO:0030667;GO:0030672;GO:0031045;GO:0031410;GO:0045202;GO:0046872;GO:0050796;
ENSG00000149043	SYT8	SYT8	*607719	GO:0005515;
ENSG00000213023	SYT3	SYT3	*600327	GO:0005215;GO:0005515;GO:0005544;GO:0005768;GO:0016020;GO:0016021;GO:0019905;GO:0030054;GO:0030672;GO:0031410;GO:0045202;GO:0046872;
ENSG00000139973	SYT16	SYT16	*610950	GO:0005515;GO:0005543;GO:0042803;GO:0046982;
ENSG00000204176	SYT15	SYT15	*608081
ENSG00000173227	SYT12	SYT12	*606436	GO:0005515;GO:0016020;GO:0016021;GO:0030054;GO:0030672;GO:0031410;GO:0045202;
ENSG00000204070	SYS1	SYS1	*612979	GO:0000139;GO:0005794;GO:0015031;GO:0016020;GO:0016021;
ENSG00000163630	SYNPR	SYNPR		GO:0005215;GO:0016020;GO:0016021;GO:0019717;GO:0030054;GO:0030672;GO:0031410;GO:0045202;
ENSG00000171992	SYNPO	SYNPO	*608155	GO:0001725;GO:0003779;GO:0005515;GO:0005737;GO:0005886;GO:0005923;GO:0014069;GO:0015629;GO:0030054;GO:0032233;GO:0042995;GO:0043197;GO:0043204;GO:0045202;GO:0045211;GO:0051492;
ENSG00000159082	SYNJ1	SYNJ1	*604297
ENSG00000135316	SYNCRIP	SYNCRIP		GO:0000166;GO:0003676;GO:0003723;GO:0005515;GO:0005634;GO:0005654;GO:0005681;GO:0005737;GO:0005783;GO:0005792;GO:0006396;GO:0006397;GO:0008143;GO:0008380;GO:0030529;GO:0044419;GO:0070934;GO:0070937;GO:0071204;
ENSG00000162520	SYNC	SYNC	*611750	GO:0005198;GO:0005515;GO:0005737;GO:0005829;GO:0005882;GO:0030018;GO:0031594;GO:0042383;GO:0045103;GO:0045202;GO:0048471;
ENSG00000233148	SYF2P2	SYF2P2
ENSG00000153157	SYCP2L	SYCP2L		GO:0005634;
ENSG00000196074	SYCP2	SYCP2	*604105	GO:0000795;GO:0000800;GO:0003677;GO:0005488;GO:0005515;GO:0005634;GO:0006915;GO:0007049;GO:0007128;GO:0007130;GO:0007140;GO:0007143;GO:0009566;GO:0009887;GO:0046982;GO:0048808;GO:0051301;
ENSG00000157703	SVOPL	SVOPL	*611700	GO:0005215;GO:0006810;GO:0016020;GO:0016021;GO:0055085;
ENSG00000198168	SVIP	SVIP		GO:0000139;GO:0005783;GO:0005794;GO:0005886;GO:0030868;
ENSG00000197321	SVIL	SVIL	*604126	GO:0002102;GO:0003779;GO:0005634;GO:0005737;GO:0005886;GO:0007010;GO:0007519;GO:0015629;GO:0030054;GO:0042995;GO:0043034;GO:0051015;
ENSG00000122012	SV2C	SV2C	*610291	GO:0005215;GO:0006810;GO:0006836;GO:0008021;GO:0016020;GO:0016021;GO:0030054;GO:0030672;GO:0031410;GO:0045202;GO:0055085;
ENSG00000185518	SV2B	SV2B	*185861	GO:0001669;GO:0005215;GO:0006810;GO:0006836;GO:0008021;GO:0016020;GO:0016021;GO:0030054;GO:0030672;GO:0031410;GO:0045202;GO:0055085;
ENSG00000247185	SUZ12P	SUZ12P
ENSG00000110066	SUV420H1	SUV420H1	*610881	GO:0000780;GO:0005515;GO:0005634;GO:0005694;GO:0008168;GO:0016568;GO:0016571;GO:0016740;GO:0018024;GO:0034770;GO:0034968;GO:0042799;GO:0045449;
ENSG00000101945	SUV39H1	SUV39H1	*300254	GO:0000183;GO:0000775;GO:0000785;GO:0000792;GO:0000794;GO:0003682;GO:0005515;GO:0005634;GO:0005677;GO:0006325;GO:0006333;GO:0006364;GO:0007049;GO:0008168;GO:0008270;GO:0008757;GO:0016568;GO:0016571;GO:0016740;GO:0018024;GO:0030154;GO:0032259;GO:0033553;GO:0034968;GO:0042054;GO:0044419;GO:0045449;GO:0046974;GO:0047485;GO:0051567;
ENSG00000228518	SURF6P1	SURF6P1
ENSG00000196284	SUPT3H	SUPT3H	*602947	GO:0003677;GO:0003702;GO:0003713;GO:0004402;GO:0005634;GO:0006355;GO:0006357;GO:0006366;GO:0016563;GO:0016578;GO:0016986;GO:0030914;GO:0033276;GO:0043966;GO:0045941;
ENSG00000100242	SUN2	SUN2	*613569	GO:0000784;GO:0000794;GO:0003700;GO:0005515;GO:0005521;GO:0005634;GO:0005635;GO:0005637;GO:0005768;GO:0006355;GO:0006998;GO:0007052;GO:0007097;GO:0008017;GO:0010008;GO:0016020;GO:0016021;GO:0030335;GO:0031022;GO:0031965;GO:0034993;GO:0043565;GO:0051642;GO:0090286;GO:0090292;
ENSG00000164828	SUN1	SUN1	*607723	GO:0005515;GO:0005521;GO:0005634;GO:0005635;GO:0005637;GO:0005639;GO:0005737;GO:0006998;GO:0016020;GO:0016021;GO:0031965;GO:0034993;GO:0043231;GO:0090286;GO:0090292;
ENSG00000184900	SUMO3	SUMO3	*602231	GO:0000776;GO:0005515;GO:0005737;GO:0016925;
ENSG00000249838	SUMO2P7	SUMO2P7
ENSG00000249183	SUMO2P4	SUMO2P4
ENSG00000224971	SUMO2P3	SUMO2P3
ENSG00000227607	SUMO2P2	SUMO2P2
ENSG00000235238	SUMO2P1	SUMO2P1
ENSG00000229612	SUMO1P2	SUMO1P2
ENSG00000241721	SUMO1P1	SUMO1P1
ENSG00000144455	SUMF1	SUMF1	*607939	GO:0005488;GO:0005515;GO:0005783;GO:0005788;GO:0016491;GO:0042803;GO:0046872;GO:0055114;
ENSG00000138068	SULT6B1	SULT6B1		GO:0005737;GO:0008146;GO:0016740;
ENSG00000109193	SULT1E1	SULT1E1	*600043	GO:0004304;GO:0005496;GO:0005634;GO:0005737;GO:0005829;GO:0006805;GO:0007565;GO:0008146;GO:0008202;GO:0008210;GO:0016740;GO:0031965;GO:0047894;GO:0050294;GO:0050427;GO:0051923;
ENSG00000236959	SULT1D1P	SULT1D1P
ENSG00000237223	SULT1C2P1	SULT1C2P1
ENSG00000173597	SULT1B1	SULT1B1	*608436	GO:0004062;GO:0005737;GO:0005829;GO:0006576;GO:0006805;GO:0008146;GO:0008202;GO:0009812;GO:0016740;GO:0018958;GO:0042403;GO:0050427;GO:0051923;
ENSG00000213648	SULT1A4	SULT1A4	*600641
ENSG00000168852	SUGT1P3	SUGT1P3
ENSG00000172340	SUCLG2	SUCLG2	*603922	GO:0000166;GO:0003824;GO:0004776;GO:0005524;GO:0005525;GO:0005739;GO:0005759;GO:0006099;GO:0006104;GO:0008152;GO:0016874;
ENSG00000163541	SUCLG1	SUCLG1	*611224	GO:0000166;GO:0003824;GO:0003878;GO:0004775;GO:0004776;GO:0005525;GO:0005739;GO:0005743;GO:0005759;GO:0006099;GO:0006104;GO:0006105;GO:0008152;GO:0016874;GO:0019003;GO:0045244;GO:0046982;
ENSG00000233107	SUCLA2P2	SUCLA2P2
ENSG00000224936	SUCLA2P1	SUCLA2P1
ENSG00000136143	SUCLA2	SUCLA2	*603921	GO:0000166;GO:0003824;GO:0004775;GO:0005515;GO:0005524;GO:0005739;GO:0005759;GO:0006099;GO:0006104;GO:0006105;GO:0006781;GO:0008152;GO:0016874;
ENSG00000227203	SUB1P1	SUB1P1
ENSG00000113387	SUB1	SUB1	*600503	GO:0003677;GO:0003697;GO:0003713;GO:0005488;GO:0005515;GO:0005634;GO:0005667;GO:0005730;GO:0006355;GO:0006357;GO:0045941;
ENSG00000136854	STXBP1	STXBP1	*602926	GO:0000149;GO:0002576;GO:0005737;GO:0005739;GO:0005829;GO:0005886;GO:0006112;GO:0006904;GO:0007268;GO:0007269;GO:0007412;GO:0010807;GO:0014047;GO:0015031;GO:0016188;GO:0016192;GO:0017075;GO:0030347;GO:0031091;GO:0032229;GO:0042802;GO:0043234;GO:0050796;GO:0070527;
ENSG00000103496	STX4	STX4	*186591	GO:0000149;GO:0001950;GO:0005484;GO:0005515;GO:0005737;GO:0005773;GO:0005802;GO:0005829;GO:0005886;GO:0006461;GO:0006836;GO:0006886;GO:0006892;GO:0006944;GO:0007596;GO:0009986;GO:0016020;GO:0016021;GO:0016044;GO:0016081;GO:0016192;GO:0016323;GO:0016324;GO:0017137;GO:0030168;GO:0030507;GO:0031201;GO:0042383;GO:0042581;GO:0048471;
ENSG00000166900	STX3	STX3	*600876	GO:0001950;GO:0005484;GO:0005515;GO:0005773;GO:0005886;GO:0005911;GO:0006836;GO:0006886;GO:0006887;GO:0006944;GO:0016020;GO:0016021;GO:0016192;GO:0016324;GO:0030426;GO:0031175;GO:0031201;GO:0034599;GO:0042581;GO:0042582;GO:0043005;GO:0050544;
ENSG00000168818	STX18	STX18	*606046	GO:0000139;GO:0005484;GO:0005515;GO:0005783;GO:0005789;GO:0005794;GO:0006886;GO:0006888;GO:0016020;GO:0016021;GO:0016192;
ENSG00000134910	STT3A	STT3A	*601134	GO:0004576;GO:0004579;GO:0005624;GO:0005783;GO:0005789;GO:0006486;GO:0008250;GO:0016020;GO:0016021;GO:0016740;GO:0018279;GO:0043687;GO:0044267;
ENSG00000227166	STSP1	STSP1
ENSG00000166763	STRCP1	STRCP1
ENSG00000242866	STRC	STRC	*606440	GO:0005576;GO:0007605;GO:0009986;
ENSG00000165209	STRBP	STRBP	*611138	GO:0003677;GO:0003725;GO:0003727;GO:0005622;GO:0005634;GO:0005737;GO:0006928;GO:0007275;GO:0007283;GO:0007286;GO:0007638;GO:0015630;GO:0030154;
ENSG00000213205	STRADBP1	STRADBP1
ENSG00000137868	STRA6	STRA6	*610745	GO:0004872;GO:0005886;GO:0006810;GO:0016021;GO:0043234;
ENSG00000173320	STOX2	STOX2		GO:0001893;GO:0003674;GO:0005575;GO:0009790;
ENSG00000140022	STON2	STON2	*608467	GO:0005515;GO:0005730;GO:0005737;GO:0006886;GO:0006897;GO:0016020;GO:0016192;GO:0030100;GO:0030131;
ENSG00000068781	STON1-GTF2A1L	STON1-GTF2A1L		GO:0003702;GO:0005515;GO:0005672;GO:0006367;GO:0006886;GO:0006897;GO:0016192;GO:0030131;
ENSG00000243244	STON1	STON1	*605357	GO:0005515;GO:0005737;GO:0006886;GO:0006897;GO:0016020;GO:0016192;GO:0030100;GO:0030131;
ENSG00000211455	STK38L	STK38L	*606964	GO:0000166;GO:0000287;GO:0003779;GO:0004672;GO:0004674;GO:0005515;GO:0005524;GO:0005634;GO:0005737;GO:0006464;GO:0006468;GO:0007243;GO:0015629;GO:0016740;GO:0031435;GO:0043407;GO:0051128;GO:0070688;
ENSG00000125834	STK35	STK35	*609370	GO:0000166;GO:0004672;GO:0004674;GO:0005524;GO:0005634;GO:0005730;GO:0005737;GO:0006468;GO:0016740;
ENSG00000227412	STK33P1	STK33P1
ENSG00000130413	STK33	STK33	*607670	GO:0000166;GO:0004672;GO:0004674;GO:0005524;GO:0005634;GO:0005737;GO:0005794;GO:0006468;GO:0016740;GO:0048471;
ENSG00000165752	STK32C	STK32C		GO:0000166;GO:0004672;GO:0004674;GO:0005524;GO:0006468;GO:0016740;GO:0046872;
ENSG00000169302	STK32A	STK32A		GO:0000166;GO:0004672;GO:0004674;GO:0005524;GO:0006468;GO:0016740;GO:0046872;
ENSG00000104375	STK3	STK3	*605030	GO:0000166;GO:0000287;GO:0004672;GO:0004674;GO:0005515;GO:0005524;GO:0005634;GO:0005737;GO:0006468;GO:0007165;GO:0007243;GO:0016740;GO:0035329;GO:0043065;GO:0043539;GO:0046983;GO:0071902;GO:0090090;
ENSG00000102572	STK24	STK24	*604984	GO:0000166;GO:0004672;GO:0004674;GO:0005515;GO:0005524;GO:0005654;GO:0005737;GO:0005829;GO:0006468;GO:0006915;GO:0006921;GO:0007165;GO:0016740;
ENSG00000250535	STK19P	STK19P
ENSG00000081320	STK17B	STK17B	*604727	GO:0000166;GO:0004672;GO:0004674;GO:0005515;GO:0005524;GO:0005634;GO:0006468;GO:0006915;GO:0006917;GO:0007243;GO:0012501;GO:0015629;GO:0016740;
ENSG00000164543	STK17A	STK17A	*604726	GO:0000166;GO:0004672;GO:0004674;GO:0005524;GO:0005634;GO:0006468;GO:0006915;GO:0006917;GO:0007243;GO:0016740;
ENSG00000168439	STIP1	STIP1	*605063	GO:0005515;GO:0005634;GO:0005737;GO:0005794;GO:0006950;GO:0007411;GO:0008022;GO:0030544;GO:0043234;GO:0051087;
ENSG00000109689	STIM2	STIM2	*610841	GO:0005246;GO:0005509;GO:0005515;GO:0005783;GO:0005789;GO:0005886;GO:0006811;GO:0006874;GO:0016021;GO:0032235;GO:0032237;GO:0051928;
ENSG00000167323	STIM1	STIM1	*605921
ENSG00000157214	STEAP2	STEAP2	*605094	GO:0005215;GO:0005488;GO:0005506;GO:0005769;GO:0005829;GO:0005886;GO:0006811;GO:0006826;GO:0006893;GO:0006897;GO:0009055;GO:0009725;GO:0010008;GO:0016021;GO:0016491;GO:0022900;GO:0030140;GO:0030173;GO:0042598;GO:0045055;GO:0046872;GO:0050660;
ENSG00000118804	STBD1	STBD1	*607406
ENSG00000040341	STAU2	STAU2	*605920	GO:0003725;GO:0005622;
ENSG00000173757	STAT5B	STAT5B	*604260	GO:0000255;GO:0001553;GO:0001666;GO:0001779;GO:0001889;GO:0003677;GO:0003690;GO:0003700;GO:0004871;GO:0005509;GO:0005515;GO:0005634;GO:0005654;GO:0005737;GO:0005829;GO:0006101;GO:0006103;GO:0006105;GO:0006107;GO:0006351;GO:0006355;GO:0006357;GO:0006366;GO:0006549;GO:0006573;GO:0006600;GO:0006631;GO:0006953;GO:0007165;GO:0007259;GO:0007548;GO:0007565;GO:0007595;GO:0008284;GO:0019218;GO:0019221;GO:…
ENSG00000138378	STAT4	STAT4	+600558	GO:0003677;GO:0003700;GO:0004871;GO:0005509;GO:0005515;GO:0005634;GO:0005737;GO:0006351;GO:0006355;GO:0006468;GO:0007165;GO:0007259;GO:0008283;GO:0019221;GO:0043565;GO:0045449;
ENSG00000115415	STAT1	STAT1	+600555	GO:0003677;GO:0003700;GO:0004871;GO:0005509;GO:0005515;GO:0005634;GO:0005654;GO:0005730;GO:0005737;GO:0005829;GO:0006350;GO:0006351;GO:0006355;GO:0006366;GO:0006917;GO:0006919;GO:0007165;GO:0007249;GO:0007259;GO:0007260;GO:0007584;GO:0008015;GO:0008284;GO:0009612;GO:0009615;GO:0009617;GO:0014070;GO:0019221;GO:0030424;GO:0030425;GO:0031663;GO:0032496;GO:0032869;GO:0034097;GO:0042493;GO:0042542;GO:…
ENSG00000214266	STARP1	STARP1
ENSG00000133121	STARD13	STARD13	*609866	GO:0005096;GO:0005515;GO:0005622;GO:0005737;GO:0005739;GO:0005811;GO:0005829;GO:0007165;GO:0007264;GO:0016020;GO:0031966;GO:0051056;
ENSG00000035720	STAP1	STAP1	*604298	GO:0005070;GO:0005515;GO:0005737;GO:0006886;GO:0006944;GO:0007165;GO:0007169;
ENSG00000138134	STAMBPL1	STAMBPL1	*612352	GO:0004221;GO:0005515;GO:0008233;GO:0008237;GO:0046872;
ENSG00000124356	STAMBP	STAMBP	*606247	GO:0004221;GO:0005515;GO:0005634;GO:0005737;GO:0005769;GO:0006916;GO:0007259;GO:0008233;GO:0008237;GO:0008284;GO:0016020;GO:0046872;
ENSG00000174353	STAG3L3	STAG3L3		GO:0005488;
ENSG00000205583	STAG3L1	STAG3L1		GO:0005488;
ENSG00000101972	STAG2	STAG2	*300826	GO:0000087;GO:0000236;GO:0000278;GO:0000775;GO:0000785;GO:0005488;GO:0005515;GO:0005634;GO:0005654;GO:0005694;GO:0007062;GO:0007091;GO:0007126;GO:0032876;GO:0051301;
ENSG00000148488	ST8SIA6	ST8SIA6	*610139	GO:0000139;GO:0003828;GO:0005794;GO:0006486;GO:0006493;GO:0008373;GO:0009247;GO:0016020;GO:0016021;GO:0016051;GO:0018279;GO:0030173;GO:0043687;GO:0044267;
ENSG00000111728	ST8SIA1	ST8SIA1	*601123	GO:0000139;GO:0003828;GO:0005794;GO:0005975;GO:0006486;GO:0006629;GO:0006665;GO:0006688;GO:0008284;GO:0008373;GO:0016020;GO:0016021;GO:0030173;GO:0034605;
ENSG00000160408	ST6GALNAC6	ST6GALNAC6	*610135	GO:0000139;GO:0001574;GO:0001665;GO:0005737;GO:0005794;GO:0005886;GO:0005975;GO:0006486;GO:0006688;GO:0008373;GO:0016021;GO:0030173;
ENSG00000064225	ST3GAL6	ST3GAL6	*607156
ENSG00000110080	ST3GAL4	ST3GAL4	*104240	GO:0000139;GO:0003836;GO:0005515;GO:0005576;GO:0005794;GO:0006486;GO:0008373;GO:0016020;GO:0016021;GO:0018279;GO:0030173;GO:0032580;GO:0043687;GO:0044267;GO:0047288;
ENSG00000126091	ST3GAL3	ST3GAL3	*606494
ENSG00000147488	ST18	ST18		GO:0000122;GO:0003677;GO:0003700;GO:0005634;GO:0006355;GO:0008270;GO:0016564;GO:0046872;
ENSG00000212789	ST13P5	ST13P5
ENSG00000232150	ST13P4	ST13P4
ENSG00000227832	ST13P21	ST13P21
ENSG00000215875	ST13P20	ST13P20
ENSG00000235616	ST13P2	ST13P2
ENSG00000228110	ST13P19	ST13P19
ENSG00000234322	ST13P18	ST13P18
ENSG00000229256	ST13P13	ST13P13
ENSG00000248400	ST13P12	ST13P12
ENSG00000213368	ST13P11	ST13P11
ENSG00000213234	ST13P10	ST13P10
ENSG00000204648	SSX9	SSX9	*300544	GO:0003676;GO:0005622;GO:0005634;GO:0006355;
ENSG00000157965	SSX8	SSX8
ENSG00000117155	SSX2IP	SSX2IP	*608690	GO:0005515;GO:0005634;GO:0005913;GO:0007155;GO:0019904;GO:0030054;GO:0043234;
ENSG00000185319	SSX10	SSX10
ENSG00000162009	SSTR5	SSTR5	*182455	GO:0004872;GO:0004930;GO:0004994;GO:0005737;GO:0005886;GO:0005887;GO:0007186;GO:0007187;GO:0007193;GO:0008285;GO:0016021;GO:0042593;GO:0050796;GO:0071385;
ENSG00000226665	SSR1P2	SSR1P2
ENSG00000123096	SSPN	SSPN	*601599	GO:0005887;GO:0006936;GO:0007155;GO:0016010;GO:0030054;GO:0030133;GO:0042383;GO:0045202;GO:0045211;
ENSG00000157216	SSBP3	SSBP3	*607390	GO:0003677;GO:0003697;GO:0005515;GO:0005634;GO:0030528;
ENSG00000145687	SSBP2	SSBP2	*607389	GO:0003677;GO:0003697;GO:0005515;GO:0005634;GO:0005737;GO:0030528;GO:0045449;
ENSG00000106028	SSBP1	SSBP1	*600439	GO:0003677;GO:0003697;GO:0005739;GO:0006260;GO:0042645;GO:0051096;GO:0070584;
ENSG00000138385	SSB	SSB	*109090	GO:0000049;GO:0000166;GO:0003676;GO:0003723;GO:0003729;GO:0005515;GO:0005634;GO:0006396;GO:0006400;GO:0008334;GO:0030529;
ENSG00000008324	SS18L2	SS18L2	*606473
ENSG00000141380	SS18	SS18	*600192	GO:0000226;GO:0000902;GO:0005515;GO:0005634;GO:0005881;GO:0007010;GO:0007243;GO:0030374;GO:0042493;GO:0045449;GO:0045944;GO:0048013;
ENSG00000214867	SRSF9P1	SRSF9P1
ENSG00000224640	SRSF1P1	SRSF1P1
ENSG00000237307	SRRM1P3	SRRM1P3
ENSG00000242195	SRRM1P2	SRRM1P2
ENSG00000133226	SRRM1	SRRM1	*605975	GO:0000375;GO:0000398;GO:0003677;GO:0003723;GO:0005515;GO:0005634;GO:0005654;GO:0005681;GO:0005829;GO:0006350;GO:0006366;GO:0006369;GO:0006397;GO:0006406;GO:0008380;GO:0010467;GO:0016363;GO:0016607;GO:0031124;
ENSG00000101955	SRPX	SRPX	*300187
ENSG00000144867	SRPRB	SRPRB		GO:0000166;GO:0004872;GO:0005515;GO:0005525;GO:0005622;GO:0005737;GO:0005783;GO:0005789;GO:0006886;GO:0007264;GO:0016020;GO:0016021;GO:0030529;
ENSG00000135250	SRPK2	SRPK2	*602980	GO:0000166;GO:0000245;GO:0000287;GO:0004672;GO:0004674;GO:0005515;GO:0005524;GO:0005634;GO:0005730;GO:0005737;GO:0006397;GO:0006468;GO:0007243;GO:0008380;GO:0016740;GO:0030154;
ENSG00000188451	SRP72P2	SRP72P2
ENSG00000237911	SRP68P3	SRP68P3
ENSG00000227689	SRP68P2	SRP68P2
ENSG00000215448	SRMP1	SRMP1
ENSG00000224953	SRIP3	SRIP3
ENSG00000224065	SRIP2	SRIP2
ENSG00000248660	SRIP1	SRIP1
ENSG00000196220	SRGAP3	SRGAP3	*606525	GO:0005096;GO:0005515;GO:0005622;GO:0005829;GO:0007165;GO:0007264;GO:0051056;
ENSG00000196369	SRGAP2P2	SRGAP2P2
ENSG00000171943	SRGAP2P1	SRGAP2P1
ENSG00000153914	SREK1	SREK1	*609268	GO:0000166;GO:0003676;GO:0005515;GO:0005634;GO:0005681;GO:0006397;GO:0008380;
ENSG00000080603	SRCAP	SRCAP	*611421	GO:0000166;GO:0003676;GO:0003677;GO:0003713;GO:0004386;GO:0004402;GO:0005524;GO:0005634;GO:0005794;GO:0006357;GO:0016568;GO:0016787;GO:0043234;GO:0044419;GO:0045941;
ENSG00000068784	SRBD1	SRBD1		GO:0003723;GO:0005737;GO:0006139;GO:0006281;GO:0006310;GO:0016788;
ENSG00000164299	SPZ1	SPZ1		GO:0003677;GO:0005634;GO:0005737;GO:0045449;
ENSG00000179119	SPTY2D1	SPTY2D1
ENSG00000160460	SPTBN4	SPTBN4	*606214	GO:0003779;GO:0005200;GO:0005515;GO:0005737;GO:0005829;GO:0005856;GO:0005938;GO:0007016;GO:0007411;GO:0008091;GO:0016192;GO:0016363;GO:0016605;GO:0030506;GO:0051693;
ENSG00000173898	SPTBN2	SPTBN2	*604985	GO:0003779;GO:0005200;GO:0005515;GO:0005737;GO:0005829;GO:0005856;GO:0005938;GO:0007411;GO:0008091;GO:0008219;GO:0016079;GO:0016192;GO:0043025;GO:0051693;
ENSG00000070182	SPTB	SPTB	+182870	GO:0003779;GO:0005200;GO:0005515;GO:0005737;GO:0005829;GO:0005886;GO:0005938;GO:0006779;GO:0007411;GO:0008091;GO:0009986;GO:0014731;GO:0015629;GO:0016020;GO:0030863;GO:0031235;GO:0043234;GO:0051015;GO:0051693;
ENSG00000111671	SPSB2	SPSB2	*611658	GO:0003674;GO:0005515;GO:0005575;GO:0005737;GO:0008150;GO:0035556;
ENSG00000204455	SPRYD5P	SPRYD5P
ENSG00000187678	SPRY4	SPRY4	*607984	GO:0005515;GO:0005737;GO:0005886;GO:0007275;GO:0009966;GO:0016020;GO:0032587;GO:0042995;GO:0043407;
ENSG00000159516	SPRR2G	SPRR2G
ENSG00000203785	SPRR2E	SPRR2E
ENSG00000163216	SPRR2D	SPRR2D		GO:0001533;GO:0005737;GO:0008544;GO:0030216;GO:0031424;
ENSG00000229035	SPRR2C	SPRR2C
ENSG00000196805	SPRR2B	SPRR2B	*182268	GO:0001533;GO:0005737;GO:0008544;GO:0030216;GO:0031424;
ENSG00000203772	SPRN	SPRN	*610447	GO:0005886;GO:0031225;
ENSG00000198369	SPRED2	SPRED2	*609292	GO:0000188;GO:0005173;GO:0005515;GO:0005737;GO:0005886;GO:0007275;GO:0009966;GO:0016020;GO:0030658;GO:0031410;
ENSG00000159674	SPON2	SPON2	*605918	GO:0005102;GO:0005576;GO:0005578;GO:0007155;GO:0007411;GO:0045087;GO:0046872;
ENSG00000196104	SPOCK3	SPOCK3	*607989	GO:0004857;GO:0005509;GO:0005515;GO:0005539;GO:0005576;GO:0005578;GO:0008191;GO:0019800;
ENSG00000152377	SPOCK1	SPOCK1	*602264	GO:0005509;GO:0005515;GO:0005576;GO:0005578;GO:0006928;GO:0007155;GO:0007165;GO:0007275;GO:0007399;GO:0008283;
ENSG00000249139	SPINLW1-WFDC6	SPINLW1-WFDC6
ENSG00000101448	SPINLW1	SPINLW1	*609031	GO:0004867;GO:0005576;GO:0030414;
ENSG00000204909	SPINK9	SPINK9	*613511
ENSG00000133710	SPINK5	SPINK5	*605010	GO:0004867;GO:0005515;GO:0005576;GO:0005737;GO:0005783;GO:0005789;GO:0005829;GO:0005938;GO:0009913;GO:0016525;GO:0030198;GO:0030414;GO:0030855;GO:0035315;GO:0042599;GO:0042640;GO:0045580;GO:0048471;GO:0050777;
ENSG00000122711	SPINK4	SPINK4		GO:0004867;GO:0005515;GO:0005576;GO:0030414;
ENSG00000186787	SPIN2B	SPIN2B	*300517	GO:0005634;GO:0006915;GO:0007049;GO:0007276;
ENSG00000176170	SPHK1	SPHK1	*603730
ENSG00000181323	SPEM1	SPEM1		GO:0005737;GO:0007275;GO:0007283;GO:0016020;GO:0016021;GO:0030154;
ENSG00000072195	SPEG	SPEG
ENSG00000100014	SPECC1L	SPECC1L	*102776	GO:0001609;GO:0001963;GO:0001975;GO:0003700;GO:0004872;GO:0005515;GO:0005624;GO:0005634;GO:0005882;GO:0005886;GO:0005887;GO:0006171;GO:0006355;GO:0006469;GO:0006909;GO:0006915;GO:0006954;GO:0006968;GO:0007049;GO:0007169;GO:0007186;GO:0007188;GO:0007189;GO:0007190;GO:0007205;GO:0007267;GO:0007271;GO:0007417;GO:0007596;GO:0007600;GO:0007626;GO:0008015;GO:0008285;GO:0012505;GO:0014049;GO:0014057;GO:…
ENSG00000128487	SPECC1	SPECC1	*608793	GO:0005515;GO:0005634;
ENSG00000173678	SPDYE6	SPDYE6
ENSG00000214300	SPDYE3	SPDYE3
ENSG00000152253	SPC25	SPC25	*609395	GO:0000087;GO:0000236;GO:0000278;GO:0000777;GO:0005515;GO:0005634;GO:0005829;GO:0007052;GO:0007059;GO:0031262;GO:0051301;
ENSG00000145757	SPATA9	SPATA9	*608039	GO:0007275;GO:0007283;GO:0016020;GO:0016021;GO:0030154;
ENSG00000173699	SPATA3	SPATA3		GO:0003674;GO:0005575;GO:0006915;GO:0007283;
ENSG00000228319	SPATA2P1	SPATA2P1
ENSG00000006282	SPATA20	SPATA20		GO:0003824;GO:0004476;GO:0005515;GO:0005576;GO:0006013;GO:0007275;GO:0007283;GO:0030154;
ENSG00000182957	SPATA13	SPATA13	*613324	GO:0005089;GO:0005515;GO:0005622;GO:0035023;
ENSG00000152583	SPARCL1	SPARCL1	*606041	GO:0005509;GO:0005515;GO:0005576;GO:0005578;GO:0005615;GO:0007165;
ENSG00000189326	SPANXN4	SPANXN4	*300667
ENSG00000077327	SPAG6	SPAG6	*605730	GO:0005488;GO:0005515;GO:0005737;GO:0005874;GO:0005929;GO:0005930;GO:0007283;GO:0007286;GO:0015630;GO:0019861;GO:0030030;GO:0030317;
ENSG00000164871	SPAG11B	SPAG11B	*606560	GO:0003674;GO:0005576;GO:0006952;GO:0007283;
ENSG00000178287	SPAG11A	SPAG11A	*606560	GO:0005576;GO:0006952;
ENSG00000236797	SPA17P1	SPA17P1
ENSG00000064199	SPA17	SPA17	*608621	GO:0005515;GO:0007165;GO:0007283;GO:0007338;GO:0007339;GO:0008603;GO:0016020;
ENSG00000170374	SP7	SP7	*606633	GO:0001649;GO:0003677;GO:0005515;GO:0005622;GO:0005634;GO:0006357;GO:0008270;GO:0030528;GO:0046872;
ENSG00000225530	SP3P	SP3P
ENSG00000135899	SP110	SP110	*604457	GO:0003677;GO:0004871;GO:0005488;GO:0005515;GO:0005634;GO:0007165;GO:0008270;GO:0044419;GO:0045449;GO:0046872;
ENSG00000110693	SOX6	SOX6	*607257	GO:0000122;GO:0000902;GO:0001701;GO:0003677;GO:0003700;GO:0005515;GO:0005634;GO:0006351;GO:0006355;GO:0007275;GO:0007517;GO:0009791;GO:0010843;GO:0016458;GO:0021778;GO:0030097;GO:0035051;GO:0042692;GO:0043565;GO:0045165;GO:0045892;GO:0045893;GO:0045944;GO:0046982;GO:0048709;GO:0048821;GO:0051216;
ENSG00000039600	SOX30	SOX30	*606698	GO:0000981;GO:0003677;GO:0005515;GO:0005634;GO:0006357;GO:0006366;GO:0007283;GO:0031960;GO:0043565;GO:0045449;
ENSG00000242808	SOX2OT	SOX2OT
ENSG00000100146	SOX10	SOX10	*602229
ENSG00000171243	SOSTDC1	SOSTDC1	*609675	GO:0005515;GO:0005576;GO:0005615;GO:0007389;GO:0016055;GO:0030514;GO:0042475;
ENSG00000115904	SOS1	SOS1	*182530	GO:0000786;GO:0003677;GO:0005085;GO:0005088;GO:0005089;GO:0005100;GO:0005515;GO:0005622;GO:0005634;GO:0005829;GO:0006334;GO:0006915;GO:0007165;GO:0007173;GO:0007264;GO:0007265;GO:0007411;GO:0007596;GO:0008286;GO:0008543;GO:0008624;GO:0035023;GO:0048011;GO:0050900;GO:0051056;
ENSG00000120896	SORBS3	SORBS3	*610795	GO:0000122;GO:0005200;GO:0005515;GO:0005634;GO:0005737;GO:0005829;GO:0005856;GO:0005925;GO:0006936;GO:0007155;GO:0008134;GO:0017166;GO:0030054;GO:0031589;GO:0043410;GO:0051495;GO:0051496;
ENSG00000112096	SOD2	SOD2	*147460	GO:0000302;GO:0000303;GO:0001306;GO:0001315;GO:0001666;GO:0001836;GO:0001889;GO:0003032;GO:0003069;GO:0003677;GO:0004784;GO:0005515;GO:0005625;GO:0005737;GO:0005739;GO:0005743;GO:0005759;GO:0006357;GO:0006749;GO:0006801;GO:0006915;GO:0006916;GO:0006950;GO:0006979;GO:0007005;GO:0007507;GO:0007568;GO:0007626;GO:0008217;GO:0008285;GO:0009791;GO:0010042;GO:0010043;GO:0010269;GO:0010332;GO:0014823;GO:…
ENSG00000224465	SOCS2P2	SOCS2P2
ENSG00000237662	SOCS2P1	SOCS2P1
ENSG00000130340	SNX9	SNX9	*605952	GO:0005515;GO:0005545;GO:0005625;GO:0005737;GO:0005792;GO:0005802;GO:0005886;GO:0006886;GO:0006898;GO:0007154;GO:0016023;GO:0030136;GO:0030659;GO:0031234;GO:0031625;GO:0032461;GO:0035091;GO:0042803;GO:0043547;GO:0060988;
ENSG00000106266	SNX8	SNX8		GO:0005515;GO:0006886;GO:0007154;GO:0030904;GO:0031901;GO:0034498;GO:0035091;
ENSG00000174226	SNX31	SNX31		GO:0005515;GO:0005856;GO:0007154;GO:0015031;GO:0035091;
ENSG00000109762	SNX25	SNX25
ENSG00000064652	SNX24	SNX24		GO:0005515;GO:0007154;GO:0015031;GO:0035091;
ENSG00000235500	SNX19P2	SNX19P2
ENSG00000228184	SNX19P1	SNX19P1
ENSG00000104497	SNX16	SNX16		GO:0005515;GO:0007154;GO:0015031;GO:0035091;
ENSG00000147164	SNX12	SNX12		GO:0005515;GO:0007154;GO:0035091;
ENSG00000173954	SNURFL	SNURFL
ENSG00000188817	SNTN	SNTN		GO:0005509;GO:0005929;
ENSG00000172164	SNTB1	SNTB1	*600026	GO:0003779;GO:0005515;GO:0005516;GO:0005737;GO:0005856;GO:0006936;GO:0016010;GO:0030054;GO:0042383;GO:0045202;
ENSG00000128739	SNRPN	SNRPN	*182279	GO:0003723;GO:0005515;GO:0005634;GO:0005681;GO:0008380;GO:0030532;GO:0042802;
ENSG00000226718	SNRPGP8	SNRPGP8
ENSG00000242915	SNRPGP7	SNRPGP7
ENSG00000205433	SNRPGP6	SNRPGP6
ENSG00000226734	SNRPGP12	SNRPGP12
ENSG00000229906	SNRPGP11	SNRPGP11
ENSG00000231878	SNRPFP1	SNRPFP1
ENSG00000227624	SNRPEL1	SNRPEL1
ENSG00000100028	SNRPD3	SNRPD3	*601062	GO:0000387;GO:0000398;GO:0005515;GO:0005634;GO:0005654;GO:0005681;GO:0005683;GO:0005689;GO:0005737;GO:0005829;GO:0006350;GO:0006366;GO:0006369;GO:0006397;GO:0008334;GO:0008380;GO:0010467;GO:0016070;GO:0019899;GO:0030532;GO:0034660;GO:0071208;
ENSG00000223982	SNRPD2P2	SNRPD2P2
ENSG00000223550	SNRPBP1	SNRPBP1
ENSG00000124380	SNRNP27	SNRNP27		GO:0003676;GO:0005575;GO:0005634;GO:0006397;GO:0008150;GO:0008380;
ENSG00000163788	SNRK	SNRK	*612760	GO:0000166;GO:0000287;GO:0004672;GO:0004674;GO:0005515;GO:0005524;GO:0005634;GO:0006468;GO:0016740;GO:0030099;
ENSG00000221539	SNORD99	SNORD99
ENSG00000221740	SNORD93	SNORD93
ENSG00000212283	SNORD89	SNORD89
ENSG00000201719	SNORD87	SNORD87
ENSG00000200710	SNORD81	SNORD81
ENSG00000201692	SNORD80	SNORD80
ENSG00000200729	SNORD79	SNORD79
ENSG00000208317	SNORD78	SNORD78
ENSG00000208313	SNORD77	SNORD77
ENSG00000200016	SNORD76	SNORD76
ENSG00000208310	SNORD75	SNORD75
ENSG00000200954	SNORD74	SNORD74
ENSG00000207297	SNORD7	SNORD7
ENSG00000209418	SNORD64	SNORD64
ENSG00000206630	SNORD60	SNORD60
ENSG00000202314	SNORD6	SNORD6
ENSG00000207444	SNORD56B	SNORD56B
ENSG00000201865	SNORD50B	SNORD50B
ENSG00000207066	SNORD50A	SNORD50A
ENSG00000239195	SNORD5	SNORD5
ENSG00000202394	SNORD47	SNORD47
ENSG00000206607	SNORD44	SNORD44
ENSG00000199663	SNORD3D	SNORD3D
ENSG00000199298	SNORD3C	SNORD3C
ENSG00000201750	SNORD3B-2	SNORD3B-2
ENSG00000200229	SNORD3B-1	SNORD3B-1
ENSG00000202364	SNORD3A	SNORD3A
ENSG00000201330	SNORD32B	SNORD32B
ENSG00000201669	SNORD31	SNORD31
ENSG00000207424	SNORD30	SNORD30
ENSG00000206653	SNORD29	SNORD29
ENSG00000207437	SNORD28	SNORD28
ENSG00000200851	SNORD27	SNORD27
ENSG00000206874	SNORD26	SNORD26
ENSG00000202477	SNORD25	SNORD25
ENSG00000207487	SNORD22	SNORD22
ENSG00000200185	SNORD1C	SNORD1C
ENSG00000199961	SNORD1B	SNORD1B
ENSG00000201838	SNORD1A	SNORD1A
ENSG00000239039	SNORD13	SNORD13
ENSG00000209042	SNORD12C	SNORD12C
ENSG00000222365	SNORD12B	SNORD12B
ENSG00000239112	SNORD123	SNORD123
ENSG00000212304	SNORD12	SNORD12
ENSG00000206727	SNORD116-9	SNORD116-9
ENSG00000207093	SNORD116-8	SNORD116-8
ENSG00000207133	SNORD116-7	SNORD116-7
ENSG00000207442	SNORD116-6	SNORD116-6
ENSG00000207191	SNORD116-5	SNORD116-5
ENSG00000207464	SNORD116-4	SNORD116-4
ENSG00000207014	SNORD116-3	SNORD116-3
ENSG00000207245	SNORD116-29	SNORD116-29
ENSG00000251932	SNORD116-28	SNORD116-28
ENSG00000251896	SNORD116-27	SNORD116-27
ENSG00000251815	SNORD116-26	SNORD116-26
ENSG00000252326	SNORD116-25	SNORD116-25
ENSG00000207279	SNORD116-24	SNORD116-24
ENSG00000207375	SNORD116-23	SNORD116-23
ENSG00000207159	SNORD116-22	SNORD116-22
ENSG00000207236	SNORD116-21	SNORD116-21
ENSG00000207259	SNORD116-20	SNORD116-20
ENSG00000207001	SNORD116-2	SNORD116-2
ENSG00000207460	SNORD116-19	SNORD116-19
ENSG00000206688	SNORD116-18	SNORD116-18
ENSG00000206656	SNORD116-17	SNORD116-17
ENSG00000207263	SNORD116-16	SNORD116-16
ENSG00000207174	SNORD116-15	SNORD116-15
ENSG00000206621	SNORD116-14	SNORD116-14
ENSG00000207137	SNORD116-13	SNORD116-13
ENSG00000207197	SNORD116-12	SNORD116-12
ENSG00000206609	SNORD116-11	SNORD116-11
ENSG00000200661	SNORD116-10	SNORD116-10
ENSG00000207063	SNORD116-1	SNORD116-1
ENSG00000199782	SNORD115-9	SNORD115-9
ENSG00000200726	SNORD115-8	SNORD115-8
ENSG00000202176	SNORD115-7	SNORD115-7
ENSG00000200812	SNORD115-6	SNORD115-6
ENSG00000200503	SNORD115-5	SNORD115-5
ENSG00000201634	SNORD115-48	SNORD115-48
ENSG00000202261	SNORD115-44	SNORD115-44
ENSG00000202373	SNORD115-43	SNORD115-43
ENSG00000201143	SNORD115-42	SNORD115-42
ENSG00000200478	SNORD115-41	SNORD115-41
ENSG00000199537	SNORD115-40	SNORD115-40
ENSG00000200680	SNORD115-4	SNORD115-4
ENSG00000200564	SNORD115-39	SNORD115-39
ENSG00000201907	SNORD115-38	SNORD115-38
ENSG00000200638	SNORD115-37	SNORD115-37
ENSG00000202499	SNORD115-36	SNORD115-36
ENSG00000201992	SNORD115-35	SNORD115-35
ENSG00000199311	SNORD115-34	SNORD115-34
ENSG00000200593	SNORD115-33	SNORD115-33
ENSG00000200949	SNORD115-32	SNORD115-32
ENSG00000202188	SNORD115-31	SNORD115-31
ENSG00000200987	SNORD115-30	SNORD115-30
ENSG00000199970	SNORD115-3	SNORD115-3
ENSG00000199704	SNORD115-29	SNORD115-29
ENSG00000201937	SNORD115-26	SNORD115-26
ENSG00000199489	SNORD115-25	SNORD115-25
ENSG00000200398	SNORD115-24	SNORD115-24
ENSG00000201331	SNORD115-23	SNORD115-23
ENSG00000201326	SNORD115-22	SNORD115-22
ENSG00000199833	SNORD115-21	SNORD115-21
ENSG00000201969	SNORD115-20	SNORD115-20
ENSG00000199712	SNORD115-2	SNORD115-2
ENSG00000199968	SNORD115-19	SNORD115-19
ENSG00000200163	SNORD115-18	SNORD115-18
ENSG00000201482	SNORD115-17	SNORD115-17
ENSG00000200757	SNORD115-16	SNORD115-16
ENSG00000201679	SNORD115-15	SNORD115-15
ENSG00000199960	SNORD115-14	SNORD115-14
ENSG00000200228	SNORD115-13	SNORD115-13
ENSG00000199453	SNORD115-12	SNORD115-12
ENSG00000200486	SNORD115-11	SNORD115-11
ENSG00000201943	SNORD115-10	SNORD115-10
ENSG00000201831	SNORD115-1	SNORD115-1
ENSG00000201240	SNORD114-9	SNORD114-9
ENSG00000201842	SNORD114-8	SNORD114-8
ENSG00000199390	SNORD114-7	SNORD114-7
ENSG00000201263	SNORD114-6	SNORD114-6
ENSG00000199798	SNORD114-5	SNORD114-5
ENSG00000200832	SNORD114-4	SNORD114-4
ENSG00000200089	SNORD114-31	SNORD114-31
ENSG00000201318	SNORD114-30	SNORD114-30
ENSG00000201839	SNORD114-3	SNORD114-3
ENSG00000201689	SNORD114-29	SNORD114-29
ENSG00000200480	SNORD114-28	SNORD114-28
ENSG00000200636	SNORD114-27	SNORD114-27
ENSG00000200413	SNORD114-26	SNORD114-26
ENSG00000200612	SNORD114-25	SNORD114-25
ENSG00000201899	SNORD114-24	SNORD114-24
ENSG00000200406	SNORD114-23	SNORD114-23
ENSG00000202293	SNORD114-22	SNORD114-22
ENSG00000200280	SNORD114-21	SNORD114-21
ENSG00000202048	SNORD114-20	SNORD114-20
ENSG00000200823	SNORD114-2	SNORD114-2
ENSG00000199942	SNORD114-19	SNORD114-19
ENSG00000202142	SNORD114-18	SNORD114-18
ENSG00000201569	SNORD114-17	SNORD114-17
ENSG00000199914	SNORD114-16	SNORD114-16
ENSG00000201557	SNORD114-15	SNORD114-15
ENSG00000199593	SNORD114-14	SNORD114-14
ENSG00000201247	SNORD114-13	SNORD114-13
ENSG00000202270	SNORD114-12	SNORD114-12
ENSG00000200608	SNORD114-11	SNORD114-11
ENSG00000200279	SNORD114-10	SNORD114-10
ENSG00000199575	SNORD114-1	SNORD114-1
ENSG00000201950	SNORD113-9	SNORD113-9
ENSG00000200367	SNORD113-8	SNORD113-8
ENSG00000200632	SNORD113-7	SNORD113-7
ENSG00000200215	SNORD113-6	SNORD113-6
ENSG00000200000	SNORD113-5	SNORD113-5
ENSG00000201672	SNORD113-4	SNORD113-4
ENSG00000201700	SNORD113-3	SNORD113-3
ENSG00000212384	SNORD113-2	SNORD113-2
ENSG00000202191	SNORD113-1	SNORD113-1
ENSG00000238527	SNORD112	SNORD112
ENSG00000239169	SNORD109B	SNORD109B
ENSG00000238678	SNORD109A	SNORD109A
ENSG00000239014	SNORD108	SNORD108
ENSG00000238810	SNORD107	SNORD107
ENSG00000199753	SNORD104	SNORD104
ENSG00000206942	SNORA9	SNORA9
ENSG00000207304	SNORA8	SNORA8
ENSG00000207088	SNORA7B	SNORA7B
ENSG00000238671	SNORA78	SNORA78
ENSG00000221462	SNORA76	SNORA76
ENSG00000201512	SNORA71C	SNORA71C
ENSG00000201416	SNORA71B	SNORA71B
ENSG00000201599	SNORA71A	SNORA71A
ENSG00000207311	SNORA61	SNORA61
ENSG00000199266	SNORA60	SNORA60
ENSG00000199437	SNORA43	SNORA43
ENSG00000210825	SNORA40	SNORA40
ENSG00000201902	SNORA39	SNORA39
ENSG00000206799	SNORA32	SNORA32
ENSG00000212588	SNORA26	SNORA26
ENSG00000207112	SNORA25	SNORA25
ENSG00000206823	SNORA24	SNORA24
ENSG00000206634	SNORA22	SNORA22
ENSG00000207145	SNORA18	SNORA18
ENSG00000212487	SNORA17	SNORA17
ENSG00000238363	SNORA13	SNORA13
ENSG00000206834	SNORA1	SNORA1
ENSG00000255198	SNHG9	SNHG9
ENSG00000246493	SNHG8	SNHG8
ENSG00000233016	SNHG7	SNHG7
ENSG00000245910	SNHG6	SNHG6
ENSG00000203875	SNHG5	SNHG5
ENSG00000197989	SNHG12	SNHG12
ENSG00000174365	SNHG11	SNHG11
ENSG00000247092	SNHG10	SNHG10
ENSG00000255717	SNHG1	SNHG1
ENSG00000064692	SNCAIP	SNCAIP	*603779	GO:0005515;GO:0005634;GO:0005730;GO:0005737;GO:0008219;GO:0042417;GO:0042734;GO:0043025;GO:0046928;GO:0090083;
ENSG00000145335	SNCA	SNCA	*163890	GO:0000287;GO:0001774;GO:0001921;GO:0001956;GO:0001963;GO:0005509;GO:0005515;GO:0005634;GO:0005737;GO:0005829;GO:0005856;GO:0005886;GO:0005938;GO:0006631;GO:0006638;GO:0006644;GO:0006916;GO:0006919;GO:0007006;GO:0008198;GO:0008219;GO:0008270;GO:0008344;GO:0010040;GO:0010517;GO:0010642;GO:0014048;GO:0014059;GO:0015629;GO:0016044;GO:0019717;GO:0019894;GO:0030054;GO:0030424;GO:0030426;GO:0030544;GO:…
ENSG00000241216	SNAPC5P1	SNAPC5P1
ENSG00000164975	SNAPC3	SNAPC3	*602348	GO:0003677;GO:0005515;GO:0005634;GO:0005654;GO:0006350;GO:0006366;GO:0006383;GO:0009301;GO:0045449;
ENSG00000143740	SNAP47	SNAP47		GO:0005515;GO:0005737;GO:0012505;GO:0016020;GO:0048471;
ENSG00000230758	SNAP23P	SNAP23P
ENSG00000019549	SNAI2	SNAI2	*602150	GO:0000122;GO:0001649;GO:0003676;GO:0003677;GO:0005622;GO:0005634;GO:0007275;GO:0007499;GO:0008270;GO:0009314;GO:0045449;GO:0046872;GO:0060070;
ENSG00000185420	SMYD3	SMYD3	*608783	GO:0005515;GO:0005634;GO:0005737;GO:0008168;GO:0008270;GO:0016568;GO:0016740;GO:0018024;GO:0034968;GO:0046872;
ENSG00000123415	SMUG1	SMUG1	*607753	GO:0003677;GO:0004844;GO:0005515;GO:0005625;GO:0005634;GO:0005654;GO:0005730;GO:0006281;GO:0006284;GO:0006285;GO:0008152;GO:0016798;GO:0017065;GO:0019104;GO:0045008;
ENSG00000183963	SMTN	SMTN	*602127
ENSG00000102172	SMS	SMS	*300105	GO:0003824;GO:0004766;GO:0005829;GO:0006555;GO:0006595;GO:0006597;GO:0016740;GO:0016768;GO:0034641;
ENSG00000171201	SMR3B	SMR3B	*611593	GO:0003674;GO:0005576;GO:0005615;GO:0008150;
ENSG00000088826	SMOX	SMOX		GO:0005634;GO:0005737;GO:0005829;GO:0006595;GO:0006596;GO:0006805;GO:0008033;GO:0009055;GO:0016491;GO:0034641;GO:0046208;GO:0046592;GO:0050660;GO:0055114;
ENSG00000112562	SMOC2	SMOC2	*607223	GO:0005509;GO:0005515;GO:0005539;GO:0005576;GO:0005604;GO:0005614;GO:0008201;GO:0010811;GO:0030198;GO:0031012;
ENSG00000205571	SMN2	SMN2	*601627	GO:0000245;GO:0000387;GO:0003676;GO:0003723;GO:0005515;GO:0005634;GO:0005654;GO:0005681;GO:0005737;GO:0005829;GO:0006397;GO:0008219;GO:0008380;GO:0015030;GO:0016070;GO:0034660;
ENSG00000172062	SMN1	SMN1	*601627	GO:0000245;GO:0000387;GO:0003676;GO:0003723;GO:0005515;GO:0005634;GO:0005654;GO:0005681;GO:0005737;GO:0005829;GO:0006397;GO:0008219;GO:0008380;GO:0015030;GO:0016070;GO:0034660;
ENSG00000116698	SMG7	SMG7	*610964	GO:0000184;GO:0005515;GO:0005634;GO:0005737;GO:0006406;GO:0035303;GO:0045111;GO:0051721;
ENSG00000224960	SMEK3P	SMEK3P
ENSG00000138041	SMEK2	SMEK2	*610352	GO:0005488;GO:0005515;GO:0005634;GO:0005737;GO:0005815;GO:0005856;
ENSG00000100335	SMCR7L	SMCR7L
ENSG00000223979	SMCR2	SMCR2
ENSG00000163029	SMC6	SMC6	*609387	GO:0000166;GO:0005524;GO:0005622;GO:0005634;GO:0005694;GO:0006281;GO:0006310;
ENSG00000082014	SMARCD3	SMARCD3	*601737	GO:0003007;GO:0003713;GO:0005102;GO:0005515;GO:0005634;GO:0005654;GO:0006357;GO:0007399;GO:0008134;GO:0016514;GO:0016568;GO:0030528;GO:0035257;GO:0042692;GO:0043393;GO:0044255;GO:0045893;GO:0045941;GO:0071564;GO:0071565;
ENSG00000084070	SMAP2	SMAP2		GO:0005634;GO:0005737;GO:0008060;GO:0008270;GO:0032312;GO:0046872;
ENSG00000120693	SMAD9	SMAD9	*603295	GO:0001657;GO:0001666;GO:0001880;GO:0003700;GO:0005515;GO:0005622;GO:0005634;GO:0005654;GO:0005667;GO:0005737;GO:0005829;GO:0006355;GO:0006468;GO:0007179;GO:0030509;GO:0030618;GO:0030901;GO:0030902;GO:0045597;GO:0045941;GO:0071407;
ENSG00000164621	SMAD5OS	SMAD5OS
ENSG00000113658	SMAD5	SMAD5	*603110	GO:0003700;GO:0005057;GO:0005515;GO:0005622;GO:0005634;GO:0005654;GO:0005667;GO:0005737;GO:0005829;GO:0006355;GO:0007165;GO:0007179;GO:0009880;GO:0016021;GO:0016563;GO:0030509;GO:0030618;GO:0031625;GO:0045941;
ENSG00000170365	SMAD1	SMAD1	*601595	GO:0000165;GO:0001657;GO:0001710;GO:0001822;GO:0002051;GO:0003700;GO:0003702;GO:0005057;GO:0005515;GO:0005622;GO:0005634;GO:0005637;GO:0005654;GO:0005667;GO:0005737;GO:0005829;GO:0006351;GO:0006355;GO:0006357;GO:0006468;GO:0006954;GO:0007165;GO:0007179;GO:0007183;GO:0007276;GO:0008285;GO:0009880;GO:0010243;GO:0010552;GO:0010628;GO:0016021;GO:0019901;GO:0030509;GO:0030618;GO:0030901;GO:0030902;GO:…
ENSG00000164609	SLU7	SLU7	*605974	GO:0000375;GO:0000380;GO:0000386;GO:0000389;GO:0003676;GO:0005634;GO:0005681;GO:0005737;GO:0006397;GO:0008270;GO:0016607;GO:0030532;GO:0030628;GO:0046872;
ENSG00000170290	SLN	SLN	*602203	GO:0006816;GO:0016020;GO:0016021;GO:0016529;GO:0030234;GO:0033017;GO:0051924;
ENSG00000163681	SLMAP	SLMAP	*602701	GO:0005515;GO:0005737;GO:0005790;GO:0005815;GO:0005856;GO:0005887;GO:0006457;GO:0006936;GO:0016021;GO:0016272;GO:0042383;GO:0051082;
ENSG00000179542	SLITRK4	SLITRK4	*300562	GO:0005515;GO:0007409;GO:0016020;GO:0016021;
ENSG00000121871	SLITRK3	SLITRK3	*609679	GO:0005515;GO:0007409;GO:0016020;GO:0016021;
ENSG00000145147	SLIT2	SLIT2	*603746	GO:0001657;GO:0001933;GO:0002042;GO:0002689;GO:0005095;GO:0005509;GO:0005515;GO:0005576;GO:0005615;GO:0005737;GO:0005886;GO:0007275;GO:0007399;GO:0007411;GO:0008045;GO:0008201;GO:0009986;GO:0010593;GO:0010596;GO:0014912;GO:0016020;GO:0021836;GO:0021972;GO:0030154;GO:0030308;GO:0030336;GO:0030837;GO:0031290;GO:0032870;GO:0035385;GO:0035555;GO:0042803;GO:0043065;GO:0043116;GO:0043237;GO:0043394;GO:…
ENSG00000172123	SLFN12	SLFN12		GO:0005524;
ENSG00000101187	SLCO4A1	SLCO4A1	*612436	GO:0005215;GO:0005515;GO:0005886;GO:0006810;GO:0006811;GO:0015349;GO:0016020;GO:0016021;GO:0042403;GO:0043252;GO:0055085;GO:0070327;
ENSG00000137491	SLCO2B1	SLCO2B1	*604988
ENSG00000174640	SLCO2A1	SLCO2A1	*601460	GO:0005215;GO:0005319;GO:0005515;GO:0005624;GO:0005886;GO:0005887;GO:0006810;GO:0006869;GO:0015132;GO:0015732;GO:0016020;GO:0043252;GO:0055085;
ENSG00000084453	SLCO1A2	SLCO1A2	*602883	GO:0005215;GO:0005515;GO:0005886;GO:0006810;GO:0006811;GO:0008206;GO:0008514;GO:0015125;GO:0015711;GO:0015721;GO:0016020;GO:0016021;GO:0043252;GO:0055085;
ENSG00000065923	SLC9A7	SLC9A7	*300368	GO:0000139;GO:0005515;GO:0005768;GO:0005794;GO:0005802;GO:0006811;GO:0006812;GO:0006813;GO:0006814;GO:0006885;GO:0015297;GO:0015299;GO:0015385;GO:0015386;GO:0016020;GO:0016021;GO:0042803;GO:0055038;GO:0055085;
ENSG00000237393	SLC9A3P4	SLC9A3P4
ENSG00000226631	SLC9A3P3	SLC9A3P3
ENSG00000238125	SLC9A3P2	SLC9A3P2
ENSG00000233011	SLC9A3P1	SLC9A3P1
ENSG00000090020	SLC9A1	SLC9A1	*107310	GO:0001101;GO:0005515;GO:0005624;GO:0005886;GO:0006811;GO:0006812;GO:0006814;GO:0006885;GO:0007243;GO:0008134;GO:0010447;GO:0014070;GO:0015297;GO:0015299;GO:0015385;GO:0016021;GO:0016049;GO:0016323;GO:0030154;GO:0042493;GO:0045121;GO:0045768;GO:0055085;
ENSG00000183023	SLC8A1	SLC8A1	*182305	GO:0001666;GO:0002026;GO:0002028;GO:0005432;GO:0005515;GO:0005516;GO:0005624;GO:0005739;GO:0005874;GO:0005886;GO:0005887;GO:0006811;GO:0006814;GO:0006816;GO:0006874;GO:0006936;GO:0006950;GO:0007154;GO:0007204;GO:0007584;GO:0007596;GO:0009749;GO:0015081;GO:0015085;GO:0015297;GO:0016020;GO:0016021;GO:0016323;GO:0021537;GO:0030168;GO:0030315;GO:0031072;GO:0033198;GO:0042383;GO:0042493;GO:0042542;GO:…
ENSG00000155465	SLC7A7	SLC7A7	*603593	GO:0005886;GO:0005887;GO:0006461;GO:0006520;GO:0006810;GO:0006811;GO:0006865;GO:0007596;GO:0015171;GO:0016020;GO:0016323;GO:0034641;GO:0050900;GO:0055085;
ENSG00000099960	SLC7A4	SLC7A4	*603752	GO:0006520;GO:0006810;GO:0006865;GO:0015171;GO:0015174;GO:0015802;GO:0016020;GO:0016021;GO:0055085;
ENSG00000003989	SLC7A2	SLC7A2	*601872	GO:0000064;GO:0002537;GO:0003333;GO:0005289;GO:0005624;GO:0005737;GO:0005886;GO:0005887;GO:0006520;GO:0006809;GO:0006810;GO:0006811;GO:0006865;GO:0015171;GO:0015174;GO:0015179;GO:0015181;GO:0015189;GO:0015802;GO:0015807;GO:0015809;GO:0015819;GO:0015822;GO:0016020;GO:0016021;GO:0034641;GO:0042116;GO:0043030;GO:0050727;GO:0055085;
ENSG00000232800	SLC7A15P	SLC7A15P
ENSG00000164893	SLC7A13	SLC7A13		GO:0006810;GO:0006865;GO:0015171;GO:0016020;GO:0016021;GO:0055085;
ENSG00000011083	SLC6A7	SLC6A7	*606205	GO:0005298;GO:0005328;GO:0005624;GO:0005886;GO:0005887;GO:0006810;GO:0006836;GO:0006865;GO:0015193;GO:0015293;GO:0015824;GO:0016020;GO:0055085;
ENSG00000226818	SLC6A6P1	SLC6A6P1
ENSG00000103546	SLC6A2	SLC6A2	*163970	GO:0005328;GO:0005334;GO:0005624;GO:0005886;GO:0005887;GO:0006810;GO:0006836;GO:0007268;GO:0008504;GO:0015293;GO:0015844;GO:0016020;GO:0048265;GO:0055085;
ENSG00000111181	SLC6A12	SLC6A12	*603080	GO:0003333;GO:0005328;GO:0005332;GO:0005886;GO:0005887;GO:0006810;GO:0006811;GO:0006836;GO:0006865;GO:0007268;GO:0007269;GO:0009992;GO:0010033;GO:0015171;GO:0015293;GO:0016020;GO:0016021;GO:0034641;GO:0055085;GO:0071474;
ENSG00000214617	SLC6A10P	SLC6A10P
ENSG00000148942	SLC5A12	SLC5A12	*612455	GO:0005215;GO:0005886;GO:0006810;GO:0006811;GO:0006814;GO:0015293;GO:0016020;GO:0016021;GO:0016324;GO:0055085;
ENSG00000158865	SLC5A11	SLC5A11	*610238	GO:0005215;GO:0005886;GO:0006810;GO:0006811;GO:0006814;GO:0006915;GO:0008643;GO:0015166;GO:0015293;GO:0015791;GO:0016020;GO:0016021;GO:0055085;
ENSG00000154025	SLC5A10	SLC5A10		GO:0005215;GO:0006810;GO:0006811;GO:0006814;GO:0016020;GO:0016021;GO:0055085;
ENSG00000169241	SLC50A1	SLC50A1	*613683	GO:0005634;GO:0005794;GO:0005886;GO:0006310;GO:0006810;GO:0012505;GO:0016021;GO:0042946;GO:0042947;GO:0045815;
ENSG00000050438	SLC4A8	SLC4A8	*605024	GO:0005215;GO:0005452;GO:0005886;GO:0006810;GO:0006811;GO:0006814;GO:0006820;GO:0008509;GO:0015297;GO:0015701;GO:0016020;GO:0016021;GO:0055085;
ENSG00000033867	SLC4A7	SLC4A7	*603353	GO:0005215;GO:0005452;GO:0005515;GO:0005737;GO:0005886;GO:0006810;GO:0006811;GO:0006814;GO:0006820;GO:0008509;GO:0008510;GO:0015293;GO:0015701;GO:0016020;GO:0016021;GO:0016323;GO:0016324;GO:0032420;GO:0042995;GO:0055085;
ENSG00000114923	SLC4A3	SLC4A3	+109270
ENSG00000164889	SLC4A2	SLC4A2	*109280
ENSG00000088836	SLC4A11	SLC4A11	*610206	GO:0005215;GO:0005272;GO:0005351;GO:0005452;GO:0005886;GO:0006810;GO:0006814;GO:0006820;GO:0009401;GO:0015106;GO:0015252;GO:0015293;GO:0015701;GO:0015992;GO:0016021;GO:0016323;GO:0030003;GO:0035445;GO:0042044;GO:0046713;GO:0046715;GO:0050801;
ENSG00000144290	SLC4A10	SLC4A10	+605556	GO:0005215;GO:0005452;GO:0005886;GO:0006810;GO:0006811;GO:0006814;GO:0006820;GO:0006821;GO:0006885;GO:0008509;GO:0015293;GO:0015297;GO:0015301;GO:0015701;GO:0016020;GO:0016021;GO:0016323;GO:0055085;
ENSG00000211584	SLC48A1	SLC48A1	*612187	GO:0005765;GO:0005768;GO:0006810;GO:0010008;GO:0016020;GO:0016021;
ENSG00000180638	SLC47A2	SLC47A2	*609833	GO:0005886;GO:0006855;GO:0015238;GO:0015297;GO:0015307;GO:0016020;GO:0016021;GO:0046618;GO:0055085;
ENSG00000022567	SLC45A4	SLC45A4		GO:0016020;GO:0016021;GO:0055085;
ENSG00000162426	SLC45A1	SLC45A1	*605763	GO:0005355;GO:0008643;GO:0015293;GO:0015758;GO:0016020;GO:0016021;GO:0055085;
ENSG00000070214	SLC44A1	SLC44A1	*606105	GO:0005739;GO:0005741;GO:0005886;GO:0015220;GO:0015871;GO:0016021;GO:0055085;
ENSG00000114544	SLC41A3	SLC41A3	*610803	GO:0005886;GO:0006812;GO:0008152;GO:0008324;GO:0016021;
ENSG00000136052	SLC41A2	SLC41A2	*610802	GO:0005886;GO:0006812;GO:0008324;GO:0015095;GO:0015693;GO:0016021;GO:0055085;
ENSG00000138449	SLC40A1	SLC40A1	*604653	GO:0005381;GO:0005515;GO:0005737;GO:0005886;GO:0005887;GO:0006811;GO:0006826;GO:0006879;GO:0008021;GO:0009653;GO:0016021;GO:0034755;GO:0055085;
ENSG00000029364	SLC39A9	SLC39A9		GO:0006811;GO:0006829;GO:0016020;GO:0016021;GO:0030001;GO:0046873;GO:0055085;
ENSG00000138821	SLC39A8	SLC39A8	*608732	GO:0005385;GO:0005886;GO:0006811;GO:0006829;GO:0016020;GO:0016021;GO:0030001;GO:0031090;GO:0046873;GO:0055085;GO:0071577;
ENSG00000147804	SLC39A4	SLC39A4	*607059	GO:0005385;GO:0005768;GO:0005886;GO:0006811;GO:0006829;GO:0006882;GO:0016020;GO:0016021;GO:0016023;GO:0016324;GO:0030001;GO:0034224;GO:0046873;GO:0055038;GO:0055085;GO:0071577;
ENSG00000141873	SLC39A3	SLC39A3	*612168	GO:0005385;GO:0005886;GO:0006811;GO:0006829;GO:0016020;GO:0016021;GO:0030001;GO:0046873;GO:0055085;GO:0071577;
ENSG00000165915	SLC39A13	SLC39A13	*608735
ENSG00000196950	SLC39A10	SLC39A10	*608733	GO:0006811;GO:0006829;GO:0016020;GO:0016021;GO:0030001;GO:0046873;GO:0055085;
ENSG00000139974	SLC38A6	SLC38A6		GO:0006811;GO:0006814;GO:0006865;GO:0016020;GO:0016021;
ENSG00000157637	SLC38A10	SLC38A10		GO:0006811;GO:0006814;GO:0006865;GO:0016020;GO:0016021;
ENSG00000157800	SLC37A3	SLC37A3		GO:0008643;GO:0016020;GO:0016021;GO:0055085;
ENSG00000123643	SLC36A1	SLC36A1	*606561	GO:0003333;GO:0005764;GO:0005765;GO:0005783;GO:0005886;GO:0006811;GO:0006865;GO:0015078;GO:0015171;GO:0015180;GO:0015187;GO:0015193;GO:0015293;GO:0015804;GO:0015808;GO:0015816;GO:0015824;GO:0015992;GO:0016021;GO:0034641;GO:0035524;GO:0055085;
ENSG00000115084	SLC35F5	SLC35F5		GO:0006810;GO:0016020;GO:0016021;
ENSG00000110660	SLC35F2	SLC35F2		GO:0003674;GO:0005575;GO:0006810;GO:0008150;GO:0016020;GO:0016021;GO:0055085;
ENSG00000100036	SLC35E4	SLC35E4
ENSG00000175782	SLC35E3	SLC35E3		GO:0016020;GO:0016021;
ENSG00000215790	SLC35E2	SLC35E2
ENSG00000121073	SLC35B1	SLC35B1	*610790	GO:0005459;GO:0005783;GO:0005789;GO:0005792;GO:0006810;GO:0008643;GO:0016020;GO:0016021;GO:0055085;GO:0072334;
ENSG00000138459	SLC35A5	SLC35A5
ENSG00000176087	SLC35A4	SLC35A4
ENSG00000117620	SLC35A3	SLC35A3	*605632	GO:0000139;GO:0005338;GO:0005351;GO:0005462;GO:0005794;GO:0006047;GO:0008643;GO:0015780;GO:0015788;GO:0016020;GO:0016021;GO:0055085;
ENSG00000164414	SLC35A1	SLC35A1	*605634
ENSG00000157765	SLC34A2	SLC34A2	*604217	GO:0001701;GO:0005436;GO:0005524;GO:0005886;GO:0005887;GO:0005903;GO:0006810;GO:0006811;GO:0006814;GO:0006817;GO:0007568;GO:0009750;GO:0015293;GO:0015321;GO:0016020;GO:0016021;GO:0016324;GO:0030643;GO:0031402;GO:0031526;GO:0032355;GO:0042301;GO:0042626;GO:0043627;GO:0044341;GO:0055085;
ENSG00000131183	SLC34A1	SLC34A1	*182309	GO:0005886;GO:0005887;GO:0006811;GO:0006814;GO:0006817;GO:0010288;GO:0015293;GO:0015321;GO:0016020;GO:0031526;GO:0032026;GO:0044341;GO:0046686;GO:0046689;GO:0046849;GO:0055062;GO:0055085;
ENSG00000169359	SLC33A1	SLC33A1	*603690	GO:0000139;GO:0005624;GO:0005783;GO:0005789;GO:0005887;GO:0006810;GO:0008219;GO:0008521;GO:0015876;GO:0016020;GO:0055085;
ENSG00000224426	SLC31A1P1	SLC31A1P1
ENSG00000136868	SLC31A1	SLC31A1	*603085	GO:0005375;GO:0005886;GO:0005887;GO:0006811;GO:0006825;GO:0016021;GO:0035434;GO:0055085;
ENSG00000164756	SLC30A8	SLC30A8	*611145	GO:0005385;GO:0005886;GO:0006812;GO:0006829;GO:0006882;GO:0008270;GO:0008324;GO:0009749;GO:0016020;GO:0016021;GO:0016023;GO:0030073;GO:0030141;GO:0030658;GO:0030667;GO:0032024;GO:0032119;GO:0042803;GO:0055085;GO:0060627;GO:0061088;GO:0071577;
ENSG00000145740	SLC30A5	SLC30A5	*607819	GO:0005385;GO:0005624;GO:0005794;GO:0005887;GO:0006812;GO:0006824;GO:0006829;GO:0006882;GO:0008270;GO:0008324;GO:0010043;GO:0010155;GO:0016020;GO:0016324;GO:0030141;GO:0030667;GO:0055085;GO:0071577;
ENSG00000115194	SLC30A3	SLC30A3	*602878	GO:0005624;GO:0005768;GO:0005770;GO:0005887;GO:0006810;GO:0006812;GO:0006829;GO:0008021;GO:0008324;GO:0015633;GO:0016020;GO:0030054;GO:0030672;GO:0031410;GO:0044444;GO:0045202;GO:0055085;GO:0061088;
ENSG00000196660	SLC30A10	SLC30A10	*611146	GO:0005886;GO:0006812;GO:0006829;GO:0008324;GO:0016020;GO:0016021;GO:0055085;
ENSG00000109667	SLC2A9	SLC2A9	*606142	GO:0005215;GO:0005351;GO:0005886;GO:0006810;GO:0008643;GO:0015758;GO:0016020;GO:0016021;GO:0022857;GO:0022891;GO:0046415;GO:0055085;
ENSG00000136856	SLC2A8	SLC2A8	*605245	GO:0001666;GO:0005215;GO:0005355;GO:0005536;GO:0005886;GO:0005887;GO:0005975;GO:0006006;GO:0006810;GO:0008286;GO:0008643;GO:0015758;GO:0016020;GO:0016021;GO:0022891;GO:0030659;GO:0031410;GO:0043231;GO:0055056;GO:0055085;
ENSG00000173262	SLC2A14	SLC2A14	*611039
ENSG00000133460	SLC2A11	SLC2A11	*610367	GO:0005215;GO:0005886;GO:0006810;GO:0008643;GO:0016020;GO:0016021;GO:0022891;GO:0051119;GO:0055085;
ENSG00000164638	SLC29A4	SLC29A4	*609149	GO:0005337;GO:0005886;GO:0006810;GO:0015858;GO:0016020;GO:0016021;GO:0016324;GO:0055085;GO:0055086;
ENSG00000174669	SLC29A2	SLC29A2	*602110	GO:0005337;GO:0005634;GO:0005730;GO:0005886;GO:0005887;GO:0006139;GO:0006810;GO:0007595;GO:0008283;GO:0015853;GO:0015854;GO:0015858;GO:0015862;GO:0016020;GO:0016323;GO:0031965;GO:0032869;GO:0035344;GO:0035364;GO:0055085;GO:0055086;
ENSG00000156222	SLC28A1	SLC28A1	*606207	GO:0001882;GO:0005337;GO:0005350;GO:0005415;GO:0005624;GO:0005886;GO:0005887;GO:0006139;GO:0006810;GO:0015389;GO:0015855;GO:0015858;GO:0016020;GO:0016324;GO:0055085;GO:0055086;
ENSG00000113396	SLC27A6	SLC27A6	*604196	GO:0000038;GO:0000166;GO:0003824;GO:0004467;GO:0005886;GO:0006629;GO:0006869;GO:0008152;GO:0015245;GO:0015909;GO:0016021;GO:0016874;GO:0042383;GO:0055085;
ENSG00000130304	SLC27A1	SLC27A1	*600691	GO:0000166;GO:0001579;GO:0003824;GO:0005515;GO:0005737;GO:0005739;GO:0005743;GO:0005783;GO:0005792;GO:0005886;GO:0005901;GO:0006629;GO:0006631;GO:0006646;GO:0006654;GO:0006655;GO:0006656;GO:0006659;GO:0006661;GO:0008152;GO:0009409;GO:0012505;GO:0015245;GO:0015908;GO:0015909;GO:0016021;GO:0016874;GO:0031652;GO:0031957;GO:0032049;GO:0032868;GO:0042803;GO:0055085;GO:0071072;
ENSG00000112053	SLC26A8	SLC26A8	*608480	GO:0005215;GO:0005254;GO:0005515;GO:0005886;GO:0006810;GO:0006811;GO:0006821;GO:0007126;GO:0007275;GO:0007283;GO:0008272;GO:0015116;GO:0015301;GO:0016020;GO:0016021;GO:0019531;GO:0019532;GO:0030154;GO:0047485;GO:0055085;
ENSG00000135502	SLC26A10	SLC26A10
ENSG00000233015	SLC25A6P1	SLC25A6P1
ENSG00000169100	SLC25A6	SLC25A6	*403000	GO:0005215;GO:0005471;GO:0005515;GO:0005739;GO:0005743;GO:0005744;GO:0006112;GO:0006915;GO:0016020;GO:0016021;GO:0016032;GO:0019048;GO:0019058;GO:0044419;GO:0046732;GO:0050796;GO:0055085;
ENSG00000213332	SLC25A5P6	SLC25A5P6
ENSG00000234421	SLC25A5P4	SLC25A5P4
ENSG00000164209	SLC25A46	SLC25A46	*610826
ENSG00000162241	SLC25A45	SLC25A45	*610825	GO:0005488;GO:0005739;GO:0005743;GO:0016020;GO:0016021;GO:0055085;
ENSG00000147454	SLC25A37	SLC25A37	*610387	GO:0005381;GO:0005488;GO:0005739;GO:0005743;GO:0006811;GO:0006826;GO:0016020;GO:0016021;GO:0034755;GO:0048250;GO:0055085;
ENSG00000155287	SLC25A28	SLC25A28	*609767	GO:0005488;GO:0005739;GO:0005743;GO:0006811;GO:0006826;GO:0016020;GO:0016021;GO:0055085;
ENSG00000144741	SLC25A26	SLC25A26	*611037	GO:0000095;GO:0005488;GO:0005634;GO:0005739;GO:0005743;GO:0015805;GO:0016020;GO:0016021;GO:0055085;
ENSG00000125648	SLC25A23	SLC25A23	*608746	GO:0005488;GO:0005509;GO:0005739;GO:0005743;GO:0016020;GO:0016021;GO:0055085;
ENSG00000177542	SLC25A22	SLC25A22	*609302	GO:0005313;GO:0005515;GO:0005634;GO:0005739;GO:0005743;GO:0015293;GO:0015813;GO:0016020;GO:0016021;GO:0055085;
ENSG00000218363	SLC25A20P1	SLC25A20P1
ENSG00000227629	SLC25A15P1	SLC25A15P1
ENSG00000102743	SLC25A15	SLC25A15	*603861	GO:0000050;GO:0000064;GO:0000066;GO:0005488;GO:0005739;GO:0005743;GO:0006520;GO:0016020;GO:0016021;GO:0034641;GO:0055085;
ENSG00000102078	SLC25A14	SLC25A14	*300242	GO:0005488;GO:0005739;GO:0005740;GO:0005743;GO:0005887;GO:0006810;GO:0006839;GO:0009060;GO:0016020;GO:0055085;
ENSG00000115840	SLC25A12	SLC25A12	*603667	GO:0005313;GO:0005509;GO:0005515;GO:0005739;GO:0005743;GO:0005975;GO:0006006;GO:0006094;GO:0015172;GO:0015183;GO:0015800;GO:0015810;GO:0015813;GO:0016020;GO:0016021;GO:0043490;GO:0051592;GO:0055085;
ENSG00000074621	SLC24A1	SLC24A1	*603617	GO:0005515;GO:0005624;GO:0005886;GO:0005887;GO:0006810;GO:0006811;GO:0006816;GO:0007601;GO:0008273;GO:0009642;GO:0015293;GO:0015297;GO:0016021;GO:0019867;GO:0050896;GO:0055085;
ENSG00000089057	SLC23A2	SLC23A2	*603791	GO:0005215;GO:0005624;GO:0005737;GO:0005886;GO:0005887;GO:0006139;GO:0006766;GO:0006767;GO:0006810;GO:0006811;GO:0006814;GO:0006979;GO:0008520;GO:0008523;GO:0009925;GO:0015205;GO:0015229;GO:0015293;GO:0015851;GO:0015882;GO:0015993;GO:0016020;GO:0016021;GO:0016323;GO:0016324;GO:0019852;GO:0055085;GO:0070890;GO:0070904;
ENSG00000170482	SLC23A1	SLC23A1	*603790	GO:0005215;GO:0005515;GO:0005624;GO:0005737;GO:0005886;GO:0005887;GO:0005903;GO:0006139;GO:0006766;GO:0006767;GO:0006810;GO:0006811;GO:0006814;GO:0007420;GO:0008520;GO:0009636;GO:0009925;GO:0015081;GO:0015205;GO:0015229;GO:0015293;GO:0015851;GO:0015882;GO:0016020;GO:0016324;GO:0030324;GO:0033300;GO:0043229;GO:0055085;GO:0070837;GO:0070890;GO:0070904;GO:0071436;
ENSG00000137204	SLC22A7	SLC22A7	*604995	GO:0005215;GO:0005624;GO:0005886;GO:0005887;GO:0006810;GO:0006811;GO:0008514;GO:0015075;GO:0015301;GO:0015347;GO:0015711;GO:0016021;GO:0016323;GO:0035634;GO:0055085;
ENSG00000197901	SLC22A6	SLC22A6	*607582	GO:0005215;GO:0005452;GO:0005515;GO:0005624;GO:0005886;GO:0005887;GO:0005901;GO:0006810;GO:0006811;GO:0006820;GO:0008514;GO:0015075;GO:0015301;GO:0015347;GO:0015711;GO:0015742;GO:0016021;GO:0016323;GO:0031427;GO:0043234;GO:0043252;GO:0055085;
ENSG00000112499	SLC22A2	SLC22A2	*602608	GO:0005215;GO:0005326;GO:0005624;GO:0005886;GO:0005887;GO:0006810;GO:0006811;GO:0006812;GO:0006836;GO:0007268;GO:0007269;GO:0007589;GO:0015075;GO:0015101;GO:0015695;GO:0016021;GO:0042136;GO:0055085;
ENSG00000144671	SLC22A14	SLC22A14	*604048	GO:0005215;GO:0005887;GO:0006810;GO:0015101;GO:0015695;GO:0016020;GO:0016021;GO:0055085;
ENSG00000184999	SLC22A10	SLC22A10	*607580	GO:0005215;GO:0006810;GO:0016020;GO:0016021;GO:0055085;
ENSG00000223506	SLC20A1P1	SLC20A1P1
ENSG00000105143	SLC1A6	SLC1A6	*600637
ENSG00000110436	SLC1A2	SLC1A2	*600300	GO:0005313;GO:0005314;GO:0005624;GO:0005886;GO:0006811;GO:0006835;GO:0007268;GO:0007399;GO:0007632;GO:0009416;GO:0009611;GO:0010259;GO:0015293;GO:0015501;GO:0015813;GO:0016020;GO:0016021;GO:0017153;GO:0021537;GO:0030424;GO:0030534;GO:0030673;GO:0031668;GO:0035264;GO:0042493;GO:0042734;GO:0043005;GO:0043197;GO:0043198;GO:0043200;GO:0045202;GO:0046326;GO:0051938;GO:0055085;GO:0070779;
ENSG00000173638	SLC19A1	SLC19A1	*600424	GO:0005542;GO:0005624;GO:0005886;GO:0005887;GO:0006766;GO:0006767;GO:0006810;GO:0008517;GO:0008518;GO:0015350;GO:0015884;GO:0016020;GO:0046655;GO:0051958;
ENSG00000104888	SLC17A7	SLC17A7	*605208	GO:0005313;GO:0005315;GO:0005886;GO:0006811;GO:0006814;GO:0006817;GO:0007268;GO:0007269;GO:0008021;GO:0014047;GO:0015293;GO:0015319;GO:0015321;GO:0015813;GO:0016021;GO:0019717;GO:0030054;GO:0030672;GO:0031410;GO:0042137;GO:0044341;GO:0048786;GO:0055085;GO:0060076;GO:0060203;
ENSG00000124564	SLC17A3	SLC17A3	*611034	GO:0005436;GO:0005737;GO:0005783;GO:0005789;GO:0005887;GO:0006811;GO:0006814;GO:0006817;GO:0006855;GO:0008308;GO:0008514;GO:0015143;GO:0015238;GO:0015293;GO:0015562;GO:0015711;GO:0015747;GO:0015760;GO:0015893;GO:0016020;GO:0016324;GO:0019534;GO:0031526;GO:0044070;GO:0046415;GO:0048471;GO:0055085;
ENSG00000165449	SLC16A9	SLC16A9		GO:0005886;GO:0015293;GO:0016021;GO:0046415;GO:0055085;
ENSG00000100156	SLC16A8	SLC16A8	*610409	GO:0005624;GO:0005886;GO:0005887;GO:0006090;GO:0007596;GO:0008028;GO:0009925;GO:0015129;GO:0015293;GO:0015355;GO:0015711;GO:0015727;GO:0016021;GO:0050900;GO:0055085;
ENSG00000152779	SLC16A12	SLC16A12	*611910	GO:0005886;GO:0015293;GO:0016021;GO:0055085;
ENSG00000155380	SLC16A1	SLC16A1	*600682	GO:0005515;GO:0005624;GO:0005739;GO:0005886;GO:0006090;GO:0007596;GO:0008028;GO:0015130;GO:0015293;GO:0015355;GO:0015711;GO:0015718;GO:0015728;GO:0016021;GO:0050900;GO:0055085;
ENSG00000188991	SLC15A5	SLC15A5		GO:0005215;GO:0006857;GO:0015031;GO:0015293;GO:0016020;GO:0016021;
ENSG00000110446	SLC15A3	SLC15A3	*610408	GO:0005215;GO:0005765;GO:0006811;GO:0006857;GO:0015031;GO:0015293;GO:0015333;GO:0016020;GO:0016021;GO:0055085;
ENSG00000146828	SLC12A9	SLC12A9		GO:0005886;GO:0006810;GO:0015377;GO:0016020;GO:0016021;GO:0055085;
ENSG00000110911	SLC11A2	SLC11A2	*600523	GO:0000041;GO:0001666;GO:0003032;GO:0005215;GO:0005375;GO:0005381;GO:0005384;GO:0005385;GO:0005506;GO:0005507;GO:0005515;GO:0005634;GO:0005737;GO:0005764;GO:0005765;GO:0005768;GO:0005769;GO:0005770;GO:0005773;GO:0005802;GO:0005886;GO:0005887;GO:0005903;GO:0006778;GO:0006779;GO:0006783;GO:0006810;GO:0006811;GO:0006824;GO:0006825;GO:0006826;GO:0006828;GO:0006879;GO:0006919;GO:0007611;GO:0008270;GO:…
ENSG00000139737	SLAIN1	SLAIN1	*610491
ENSG00000231234	SKP1P1	SKP1P1
ENSG00000188779	SKOR1	SKOR1	*611273	GO:0000122;GO:0000166;GO:0003714;GO:0005488;GO:0005515;GO:0005634;GO:0005667;GO:0005737;GO:0006355;GO:0016481;GO:0016564;GO:0030425;GO:0030512;GO:0030514;GO:0043025;GO:0046332;
ENSG00000215889	SKINTL	SKINTL
ENSG00000005020	SKAP2	SKAP2	*605215	GO:0005070;GO:0005515;GO:0005737;GO:0005829;GO:0005886;GO:0006461;GO:0007165;GO:0008285;GO:0034329;GO:0042113;
ENSG00000196209	SIRPB2	SIRPB2		GO:0005515;GO:0016020;GO:0016021;
ENSG00000116991	SIPA1L2	SIPA1L2	*611609	GO:0005096;GO:0005515;GO:0005622;GO:0051056;
ENSG00000112246	SIM1	SIM1	*603128	GO:0001657;GO:0003677;GO:0003700;GO:0004871;GO:0005515;GO:0005634;GO:0006351;GO:0006355;GO:0007165;GO:0007275;GO:0007399;GO:0030154;GO:0030528;GO:0045449;GO:0046982;
ENSG00000120725	SIL1	SIL1	*608005	GO:0005488;GO:0005783;GO:0005788;GO:0006457;GO:0006886;GO:0051082;GO:0055085;
ENSG00000234024	SIGLECP3	SIGLECP3
ENSG00000129450	SIGLEC9	SIGLEC9	*605640	GO:0005515;GO:0005529;GO:0005887;GO:0007155;GO:0007166;GO:0016020;
ENSG00000224896	SIGLEC30P	SIGLEC30P
ENSG00000161643	SIGLEC16	SIGLEC16		GO:0005515;GO:0005529;GO:0007155;GO:0016020;GO:0016021;
ENSG00000149577	SIDT2	SIDT2		GO:0005765;GO:0016020;GO:0016021;
ENSG00000230227	SIAH1P1	SIAH1P1
ENSG00000110013	SIAE	SIAE	*610079	GO:0001681;GO:0004091;GO:0005576;GO:0005764;GO:0016787;
ENSG00000226863	SHROOM2P1	SHROOM2P1
ENSG00000144736	SHQ1	SHQ1	*613663
ENSG00000146414	SHPRH	SHPRH	*608048	GO:0000166;GO:0000786;GO:0003676;GO:0003677;GO:0004386;GO:0005515;GO:0005524;GO:0005634;GO:0006281;GO:0006334;GO:0008270;GO:0016787;GO:0016874;GO:0046872;
ENSG00000164054	SHISA5	SHISA5	*607290	GO:0004871;GO:0005634;GO:0005635;GO:0005783;GO:0005789;GO:0006915;GO:0006917;GO:0007165;GO:0016020;GO:0016021;GO:0031965;GO:0043123;GO:0050699;
ENSG00000164690	SHH	SHH	*600725	GO:0001525;GO:0001569;GO:0001570;GO:0001656;GO:0001658;GO:0001666;GO:0001708;GO:0001755;GO:0001822;GO:0001841;GO:0001942;GO:0001944;GO:0001947;GO:0001948;GO:0002052;GO:0002053;GO:0002076;GO:0002320;GO:0004871;GO:0005113;GO:0005509;GO:0005515;GO:0005539;GO:0005576;GO:0005615;GO:0005624;GO:0005634;GO:0005783;GO:0005794;GO:0005886;GO:0006508;GO:0006897;GO:0006915;GO:0007154;GO:0007165;GO:0007224;GO:…
ENSG00000214857	SHFM1P1	SHFM1P1
ENSG00000127922	SHFM1	SHFM1	*601285	GO:0000502;GO:0000724;GO:0005515;GO:0006508;GO:0008233;GO:0032039;
ENSG00000169291	SHE	SHE	*610482	GO:0005515;
ENSG00000230889	SHC1P1	SHC1P1
ENSG00000129214	SHBG	SHBG	*182205	GO:0005497;GO:0005515;GO:0005576;GO:0007285;GO:0009914;GO:0042803;
ENSG00000179526	SHARPIN	SHARPIN	*611885	GO:0005515;GO:0005622;GO:0005737;GO:0007005;GO:0008270;GO:0008544;GO:0030262;GO:0031424;GO:0042802;GO:0046872;
ENSG00000162105	SHANK2	SHANK2	*603290	GO:0005515;GO:0005575;GO:0005737;GO:0005886;GO:0014069;GO:0017124;GO:0030054;GO:0030160;GO:0035556;GO:0045202;GO:0045211;
ENSG00000161681	SHANK1	SHANK1	*604999	GO:0005515;GO:0005622;GO:0005624;GO:0005737;GO:0005886;GO:0007016;GO:0008022;GO:0014069;GO:0030054;GO:0030159;GO:0030425;GO:0031877;GO:0035255;GO:0045202;GO:0045211;
ENSG00000035115	SH3YL1	SH3YL1		GO:0005515;
ENSG00000169247	SH3TC2	SH3TC2	*608206	GO:0005488;GO:0005515;
ENSG00000249762	SH3TC1	SH3TC1
ENSG00000156463	SH3RF2	SH3RF2	*613377	GO:0005515;GO:0008157;GO:0008270;GO:0016874;GO:0046872;
ENSG00000174705	SH3PXD2B	SH3PXD2B	*613293	GO:0002102;GO:0005515;GO:0005737;GO:0007154;GO:0010314;GO:0030054;GO:0030154;GO:0032266;GO:0035091;GO:0042169;GO:0042995;GO:0045600;GO:0070273;GO:0080025;
ENSG00000214193	SH3D21	SH3D21		GO:0005515;
ENSG00000109686	SH3D19	SH3D19	*608674	GO:0005515;GO:0005634;GO:0005737;GO:0005794;GO:0005829;GO:0005886;GO:0006892;GO:0016044;GO:0051044;GO:0070064;
ENSG00000100092	SH3BP1	SH3BP1		GO:0005096;GO:0005515;GO:0005622;GO:0005737;GO:0007165;GO:0017124;
ENSG00000183476	SH2D7	SH2D7		GO:0005515;
ENSG00000152292	SH2D6	SH2D6		GO:0005515;
ENSG00000189410	SH2D5	SH2D5		GO:0005515;
ENSG00000178188	SH2B1	SH2B1	*608937	GO:0004871;GO:0005515;GO:0005634;GO:0005737;GO:0005829;GO:0006928;GO:0007596;GO:0016020;GO:0030032;GO:0035556;
ENSG00000163535	SGOL2	SGOL2	*612425
ENSG00000198964	SGMS1	SGMS1	*611573	GO:0000138;GO:0000139;GO:0003824;GO:0005515;GO:0005634;GO:0005783;GO:0005794;GO:0005886;GO:0006629;GO:0006665;GO:0006686;GO:0006915;GO:0006954;GO:0010628;GO:0016020;GO:0016021;GO:0016049;GO:0016301;GO:0016740;GO:0030173;GO:0033188;GO:0043066;GO:0047493;GO:0071222;GO:0071356;
ENSG00000104205	SGK3	SGK3	*607591	GO:0000166;GO:0004672;GO:0004674;GO:0005515;GO:0005524;GO:0005769;GO:0006468;GO:0006950;GO:0007154;GO:0016023;GO:0016740;GO:0035091;
ENSG00000101049	SGK2	SGK2	*607589	GO:0000166;GO:0004672;GO:0004674;GO:0005524;GO:0005575;GO:0006468;GO:0006979;GO:0007243;GO:0015459;GO:0016740;GO:0017080;
ENSG00000118473	SGIP1	SGIP1	*611540	GO:0002021;GO:0005515;GO:0005543;GO:0005737;GO:0005886;GO:0005905;GO:0006886;GO:0008017;GO:0015631;GO:0016192;GO:0017124;GO:0030122;GO:0030131;GO:0030136;GO:0048260;GO:2000253;
ENSG00000170624	SGCD	SGCD	*601411	GO:0005515;GO:0005737;GO:0005856;GO:0005886;GO:0007010;GO:0007517;GO:0016010;GO:0016012;GO:0016021;GO:0042383;
ENSG00000108823	SGCA	SGCA	*600119	GO:0005509;GO:0005737;GO:0005856;GO:0006936;GO:0007517;GO:0016010;GO:0016012;GO:0016020;GO:0016021;GO:0042383;GO:0045121;
ENSG00000164466	SFXN1	SFXN1		GO:0005515;GO:0005739;GO:0005743;GO:0006812;GO:0006826;GO:0008324;GO:0016020;GO:0016021;GO:0030218;GO:0055085;
ENSG00000133661	SFTPD	SFTPD	*178635	GO:0001817;GO:0005488;GO:0005515;GO:0005529;GO:0005576;GO:0005578;GO:0005615;GO:0005764;GO:0006800;GO:0006898;GO:0007585;GO:0030139;GO:0034329;GO:0042130;GO:0043129;GO:0045085;GO:0045087;GO:0048246;GO:0048286;GO:0050766;GO:0051635;
ENSG00000168484	SFTPC	SFTPC	*178620	GO:0005576;GO:0005615;GO:0005737;GO:0005771;GO:0007585;GO:0007623;GO:0009725;GO:0009749;GO:0010033;GO:0032496;GO:0032526;GO:0033189;GO:0042599;GO:0042803;GO:0051260;GO:0051384;GO:0051591;GO:0055093;GO:0070741;GO:0070848;GO:0071260;GO:0071732;
ENSG00000168878	SFTPB	SFTPB	*178640	GO:0001666;GO:0005576;GO:0005615;GO:0005737;GO:0005764;GO:0005771;GO:0006629;GO:0006665;GO:0007585;GO:0007623;GO:0009749;GO:0009887;GO:0032496;GO:0033189;GO:0042599;GO:0051384;GO:0055093;GO:0070741;GO:0070848;GO:0070849;GO:0071260;GO:0071732;
ENSG00000225827	SFTPA3P	SFTPA3P
ENSG00000225383	SFTA1P	SFTA1P
ENSG00000106483	SFRP4	SFRP4	*606570	GO:0001944;GO:0002092;GO:0003674;GO:0005515;GO:0005576;GO:0005615;GO:0005634;GO:0005737;GO:0007420;GO:0007565;GO:0008285;GO:0008406;GO:0009725;GO:0009790;GO:0009986;GO:0010551;GO:0010628;GO:0016055;GO:0017147;GO:0022601;GO:0030154;GO:0030165;GO:0032355;GO:0042813;GO:0043065;GO:0043433;GO:0043434;GO:0045606;GO:0046329;GO:0046697;GO:0051384;GO:0055062;GO:0060056;GO:0060429;GO:0090090;GO:0090263;GO:…
ENSG00000224035	SFPQP1	SFPQP1
ENSG00000116560	SFPQ	SFPQ	*605199	GO:0000166;GO:0000380;GO:0003676;GO:0003677;GO:0003723;GO:0005515;GO:0005634;GO:0005654;GO:0006281;GO:0006310;GO:0006397;GO:0008380;GO:0016363;GO:0042382;GO:0045449;
ENSG00000163935	SFMBT1	SFMBT1	*607319	GO:0005515;GO:0005634;GO:0043565;GO:0045449;
ENSG00000198089	SFI1	SFI1	*612765
ENSG00000063015	SEZ6	SEZ6		GO:0005886;GO:0016021;
ENSG00000145391	SETD7	SETD7	*606594	GO:0002039;GO:0005515;GO:0005634;GO:0005694;GO:0006355;GO:0008168;GO:0016279;GO:0016568;GO:0016740;GO:0018024;GO:0018026;GO:0018027;GO:0034968;
ENSG00000168137	SETD5	SETD5		GO:0005515;
ENSG00000185917	SETD4	SETD4		GO:0005515;
ENSG00000139718	SETD1B	SETD1B	*611055	GO:0000166;GO:0003676;GO:0003723;GO:0005515;GO:0005634;GO:0005694;GO:0008168;GO:0016568;GO:0016607;GO:0016740;GO:0035097;GO:0042800;GO:0045449;GO:0048188;GO:0051568;
ENSG00000119335	SET	SET	*600960	GO:0004864;GO:0005515;GO:0005634;GO:0005654;GO:0005737;GO:0005783;GO:0005829;GO:0006260;GO:0006334;GO:0006337;GO:0006913;GO:0008601;GO:0016070;GO:0016071;GO:0016481;GO:0016564;GO:0035067;GO:0042393;GO:0043234;GO:0043524;GO:0048471;
ENSG00000149212	SESN3	SESN3	*607768
ENSG00000082497	SERTAD4	SERTAD4		GO:0005515;
ENSG00000179833	SERTAD2	SERTAD2		GO:0003713;GO:0005515;GO:0005634;GO:0005737;GO:0016563;GO:0030308;GO:0045893;GO:0045941;
ENSG00000163536	SERPINI1	SERPINI1	*602445	GO:0004867;GO:0005576;GO:0007417;GO:0007422;GO:0030155;GO:0030414;
ENSG00000253309	SERPINE3	SERPINE3		GO:0004867;GO:0005576;GO:0030414;
ENSG00000166401	SERPINB8	SERPINB8	*601697	GO:0004867;GO:0005515;GO:0005737;GO:0005829;GO:0010951;GO:0030414;
ENSG00000197632	SERPINB2	SERPINB2	*173390	GO:0004867;GO:0005576;GO:0005615;GO:0005737;GO:0005794;GO:0005886;GO:0006916;GO:0007596;GO:0030414;GO:0042060;GO:0042730;
ENSG00000197641	SERPINB13	SERPINB13	*604445	GO:0004867;GO:0005575;GO:0005737;GO:0009411;GO:0030162;GO:0030414;
ENSG00000206072	SERPINB11	SERPINB11		GO:0004867;
ENSG00000242550	SERPINB10	SERPINB10	*602058	GO:0004867;GO:0005634;GO:0005737;GO:0030414;GO:0045861;
ENSG00000021355	SERPINB1	SERPINB1	*130135	GO:0004867;GO:0005615;GO:0005737;GO:0030414;
ENSG00000170054	SERPINA9	SERPINA9		GO:0004867;GO:0005576;GO:0005737;GO:0016020;GO:0030414;
ENSG00000123561	SERPINA7	SERPINA7	+314200	GO:0004867;GO:0005488;GO:0005576;GO:0005615;GO:0007568;GO:0009791;GO:0031667;GO:0033189;GO:0034695;GO:0042493;GO:0042562;GO:0043434;GO:0048545;GO:0051412;
ENSG00000187483	SERPINA13	SERPINA13
ENSG00000151778	SERP2	SERP2		GO:0005783;GO:0005789;GO:0015031;GO:0016020;GO:0016021;GO:0055085;
ENSG00000184716	SERINC4	SERINC4		GO:0006629;GO:0008654;GO:0016020;GO:0016021;
ENSG00000168528	SERINC2	SERINC2		GO:0016020;GO:0016021;
ENSG00000183569	SERHL2	SERHL2	*607979	GO:0005737;GO:0005739;GO:0005777;GO:0016023;GO:0016787;GO:0048471;
ENSG00000140264	SERF2	SERF2	*605054
ENSG00000225878	SERBP1P2	SERBP1P2
ENSG00000215900	SEPW1P	SEPW1P
ENSG00000164402	SEPT8	SEPT8	*608418	GO:0000166;GO:0005515;GO:0005525;GO:0005737;GO:0005856;GO:0007049;GO:0031105;
ENSG00000229000	SEPT7P8	SEPT7P8
ENSG00000164740	SEPT7P5	SEPT7P5
ENSG00000240651	SEPT7P4	SEPT7P4
ENSG00000226102	SEPT7P3	SEPT7P3
ENSG00000214765	SEPT7P2	SEPT7P2
ENSG00000120555	SEPT7L	SEPT7L		GO:0005525;GO:0007049;
ENSG00000108387	SEPT4	SEPT4	*603696	GO:0000166;GO:0000910;GO:0003924;GO:0005198;GO:0005515;GO:0005525;GO:0005634;GO:0005737;GO:0005739;GO:0005856;GO:0006184;GO:0006915;GO:0007049;GO:0007286;GO:0007420;GO:0009434;GO:0030382;GO:0042981;GO:0042995;GO:0048240;
ENSG00000100167	SEPT3	SEPT3	*608314	GO:0000166;GO:0000910;GO:0003674;GO:0005525;GO:0005737;GO:0005829;GO:0005856;GO:0007049;GO:0019717;GO:0030054;GO:0031105;GO:0042734;GO:0045202;
ENSG00000138758	SEPT11	SEPT11	*612887	GO:0000166;GO:0001725;GO:0005515;GO:0005525;GO:0005737;GO:0005856;GO:0007049;GO:0030054;GO:0030424;GO:0031105;GO:0042995;GO:0043197;GO:0045202;GO:0051291;GO:0051301;
ENSG00000250722	SEPP1	SEPP1		GO:0001887;GO:0005615;GO:0007420;GO:0007626;GO:0008430;GO:0009791;GO:0010269;GO:0019953;GO:0040007;
ENSG00000163904	SENP2	SENP2	*608261	GO:0005515;GO:0005634;GO:0005643;GO:0005737;GO:0006508;GO:0008233;GO:0008234;GO:0015031;GO:0016020;GO:0016926;GO:0016929;GO:0030111;GO:0031965;GO:0043231;GO:0051028;GO:0055085;
ENSG00000137872	SEMA6D	SEMA6D	*609295	GO:0004872;GO:0005737;GO:0005886;GO:0007275;GO:0007399;GO:0007411;GO:0016020;GO:0016021;GO:0030154;GO:0030215;
ENSG00000082684	SEMA5B	SEMA5B	*609298	GO:0004872;GO:0007275;GO:0007399;GO:0016020;GO:0016021;GO:0030154;
ENSG00000187764	SEMA4D	SEMA4D	*601866	GO:0004872;GO:0005102;GO:0005515;GO:0005886;GO:0006916;GO:0006955;GO:0007155;GO:0007275;GO:0007399;GO:0007411;GO:0016020;GO:0016021;GO:0030154;GO:0050772;
ENSG00000168758	SEMA4C	SEMA4C		GO:0004872;GO:0005515;GO:0005886;GO:0007275;GO:0007399;GO:0014069;GO:0016020;GO:0016021;GO:0030054;GO:0030672;GO:0031410;GO:0032874;GO:0042692;GO:0045202;GO:0045211;
ENSG00000196189	SEMA4A	SEMA4A	*607292	GO:0004872;GO:0005886;GO:0007275;GO:0007399;GO:0007411;GO:0007601;GO:0016020;GO:0016021;GO:0030154;GO:0050896;
ENSG00000153993	SEMA3D	SEMA3D	*609907	GO:0004872;GO:0005515;GO:0005576;GO:0007275;GO:0007399;GO:0016020;GO:0030154;
ENSG00000075223	SEMA3C	SEMA3C	*602645	GO:0001755;GO:0001756;GO:0001974;GO:0003151;GO:0003215;GO:0003350;GO:0004872;GO:0005515;GO:0005576;GO:0005615;GO:0006955;GO:0007507;GO:0009791;GO:0016020;GO:0021915;GO:0030215;GO:0042493;GO:0060174;GO:0060666;
ENSG00000075213	SEMA3A	SEMA3A	*603961	GO:0002027;GO:0004872;GO:0005515;GO:0005576;GO:0006915;GO:0007275;GO:0007399;GO:0007411;GO:0007413;GO:0010633;GO:0016020;GO:0030154;GO:0030424;GO:0030425;GO:0030517;GO:0045499;GO:0048841;GO:0048843;GO:0050919;GO:0060666;
ENSG00000091490	SEL1L3	SEL1L3		GO:0005488;GO:0016020;GO:0016021;
ENSG00000101251	SEL1L2	SEL1L2		GO:0005488;GO:0016020;GO:0016021;
ENSG00000132432	SEC61G	SEC61G	*609215	GO:0005575;GO:0005783;GO:0005789;GO:0006605;GO:0006886;GO:0008565;GO:0015031;GO:0015450;GO:0016020;GO:0016021;GO:0045047;GO:0055085;
ENSG00000106803	SEC61B	SEC61B	*609214	GO:0000060;GO:0005515;GO:0005783;GO:0005789;GO:0015031;GO:0016020;GO:0016021;GO:0030433;GO:0030970;GO:0031205;GO:0048408;GO:0055085;
ENSG00000058262	SEC61A1	SEC61A1	*609213	GO:0005515;GO:0005783;GO:0005789;GO:0015031;GO:0015450;GO:0016020;GO:0016021;GO:0019718;GO:0030176;GO:0034341;GO:0043022;GO:0045047;GO:0055085;
ENSG00000138674	SEC31A	SEC31A	*610257	GO:0005515;GO:0005737;GO:0005768;GO:0005783;GO:0005789;GO:0005829;GO:0006888;GO:0012507;GO:0015031;GO:0016020;GO:0016044;GO:0016192;GO:0018279;GO:0030127;GO:0031410;GO:0043231;GO:0043687;GO:0044267;GO:0048208;GO:0048306;GO:0048471;GO:0051592;
ENSG00000150961	SEC24D	SEC24D	*607186	GO:0000139;GO:0003674;GO:0005737;GO:0005783;GO:0005789;GO:0005794;GO:0005829;GO:0006886;GO:0006888;GO:0008270;GO:0012507;GO:0016020;GO:0016044;GO:0016192;GO:0018279;GO:0030127;GO:0043687;GO:0044267;GO:0048208;GO:0048471;
ENSG00000107651	SEC23IP	SEC23IP		GO:0005515;GO:0005737;GO:0005783;GO:0005793;GO:0006886;GO:0007030;GO:0012507;GO:0016020;GO:0031410;GO:0046872;
ENSG00000093183	SEC22C	SEC22C	*604028	GO:0005783;GO:0005789;GO:0006810;GO:0006888;GO:0015031;GO:0016020;GO:0016021;GO:0016192;
ENSG00000254154	SEC16B	SEC16B
ENSG00000100012	SEC14L3	SEC14L3	*612824
ENSG00000129657	SEC14L1	SEC14L1	*601504	GO:0005488;GO:0005794;GO:0006810;GO:0016020;GO:0016021;
ENSG00000157020	SEC13	SEC13	*600152	GO:0000087;GO:0000236;GO:0000278;GO:0000776;GO:0005515;GO:0005635;GO:0005789;GO:0005829;GO:0006886;GO:0006888;GO:0012507;GO:0016044;GO:0018279;GO:0031080;GO:0043687;GO:0044267;GO:0048208;
ENSG00000256391	SDIM1	SDIM1
ENSG00000204370	SDHD	SDHD	*602690	GO:0000104;GO:0005506;GO:0005739;GO:0005740;GO:0005743;GO:0005749;GO:0006099;GO:0006810;GO:0009055;GO:0016020;GO:0016021;GO:0020037;GO:0022904;GO:0046872;GO:0048039;
ENSG00000185986	SDHAP3	SDHAP3
ENSG00000215837	SDHAP2	SDHAP2
ENSG00000185485	SDHAP1	SDHAP1
ENSG00000132581	SDF2	SDF2	*602934	GO:0004169;GO:0005576;GO:0005615;GO:0006486;GO:0016020;
ENSG00000181101	SDCCAG3P2	SDCCAG3P2
ENSG00000214161	SDC4P	SDC4P
ENSG00000227707	SDAD1P3	SDAD1P3
ENSG00000230750	SDAD1P2	SDAD1P2
ENSG00000228451	SDAD1P1	SDAD1P1
ENSG00000000457	SCYL3	SCYL3	*608192	GO:0004672;GO:0004674;GO:0005488;GO:0005515;GO:0005524;GO:0005737;GO:0005794;GO:0006468;GO:0016477;GO:0030027;
ENSG00000175356	SCUBE2	SCUBE2	*611747	GO:0005509;GO:0005515;GO:0005576;
ENSG00000164106	SCRG1	SCRG1	*603163	GO:0005576;GO:0005615;GO:0007399;
ENSG00000162572	SCNN1D	SCNN1D	*601328	GO:0005216;GO:0005272;GO:0005515;GO:0006811;GO:0006814;GO:0015280;GO:0016020;GO:0016021;GO:0050896;GO:0050909;
ENSG00000111319	SCNN1A	SCNN1A	*600228	GO:0003779;GO:0005216;GO:0005272;GO:0005515;GO:0005624;GO:0005886;GO:0006811;GO:0006814;GO:0007588;GO:0009897;GO:0015280;GO:0016020;GO:0016021;GO:0016324;GO:0030864;GO:0034706;GO:0050699;GO:0050896;GO:0050909;
ENSG00000169432	SCN9A	SCN9A	*603415	GO:0001518;GO:0005216;GO:0005244;GO:0005248;GO:0005515;GO:0006811;GO:0006814;GO:0016020;GO:0016021;GO:0019228;GO:0031402;GO:0055085;
ENSG00000136546	SCN7A	SCN7A	*182392	GO:0001518;GO:0005216;GO:0005244;GO:0005248;GO:0006811;GO:0006814;GO:0006936;GO:0016020;GO:0016021;GO:0055085;
ENSG00000166257	SCN3B	SCN3B	*608214	GO:0005244;GO:0005248;GO:0005515;GO:0005886;GO:0006811;GO:0006814;GO:0007399;GO:0007411;GO:0016021;GO:0019233;
ENSG00000010803	SCMH1	SCMH1		GO:0003677;GO:0003700;GO:0005515;GO:0005634;GO:0006338;GO:0006351;GO:0007275;GO:0007283;GO:0009653;GO:0009952;GO:0010369;GO:0016458;GO:0016481;GO:0016564;GO:0045449;
ENSG00000151466	SCLT1	SCLT1	*611399	GO:0005737;GO:0005886;GO:0017080;GO:0045162;
ENSG00000164265	SCGB3A2	SCGB3A2	*606531	GO:0005488;GO:0005515;GO:0005576;
ENSG00000149021	SCGB1A1	SCGB1A1	*192020	GO:0000122;GO:0005488;GO:0005576;GO:0005737;GO:0007165;GO:0007565;GO:0007566;GO:0019834;GO:0032689;GO:0032696;GO:0032713;GO:0032714;GO:0042130;GO:0043488;GO:0044424;GO:0050727;
ENSG00000226549	SCDP1	SCDP1
ENSG00000238881	SCARNA2	SCARNA2
ENSG00000251992	SCARNA17	SCARNA17
ENSG00000251790	SCARNA16	SCARNA16
ENSG00000252690	SCARNA15	SCARNA15
ENSG00000252481	SCARNA13	SCARNA13
ENSG00000140386	SCAPER	SCAPER	*611611	GO:0003676;GO:0005622;GO:0005634;GO:0005783;GO:0008270;GO:0046872;
ENSG00000114650	SCAP	SCAP	*601510	GO:0000139;GO:0001666;GO:0005515;GO:0005783;GO:0005789;GO:0005792;GO:0005794;GO:0006994;GO:0007568;GO:0008202;GO:0008203;GO:0012507;GO:0016020;GO:0016021;GO:0019217;GO:0031410;GO:0032403;GO:0032868;GO:0042304;GO:0043234;GO:0045540;GO:0045541;GO:0045716;GO:0051082;
ENSG00000232040	SCAND3	SCAND3		GO:0003676;GO:0003677;GO:0003700;GO:0005634;GO:0006355;GO:0015074;GO:0016032;GO:0046983;
ENSG00000176700	SCAND2	SCAND2
ENSG00000171222	SCAND1	SCAND1	*610416	GO:0003700;GO:0005634;GO:0006351;GO:0006355;GO:0016032;GO:0042802;
ENSG00000126461	SCAF1	SCAF1		GO:0003723;GO:0005634;GO:0006366;GO:0006397;GO:0008380;GO:0019904;
ENSG00000187550	SBK2	SBK2		GO:0000166;GO:0004672;GO:0004674;GO:0005524;GO:0006468;GO:0016740;
ENSG00000225648	SBDSP1	SBDSP1
ENSG00000119042	SATB2	SATB2	*608148	GO:0000118;GO:0000122;GO:0001764;GO:0002076;GO:0003677;GO:0003682;GO:0003700;GO:0005515;GO:0005634;GO:0005667;GO:0005737;GO:0006338;GO:0006355;GO:0007275;GO:0009880;GO:0010468;GO:0016363;GO:0043565;GO:0045944;GO:0048704;GO:0051216;GO:0060021;
ENSG00000111961	SASH1	SASH1	*607955
ENSG00000152700	SAR1B	SAR1B	*607690	GO:0000166;GO:0003924;GO:0005525;GO:0005622;GO:0005783;GO:0005789;GO:0005794;GO:0005829;GO:0006184;GO:0006886;GO:0006888;GO:0007264;GO:0012507;GO:0015031;GO:0016020;GO:0016044;GO:0016192;GO:0018279;GO:0032580;GO:0043687;GO:0044267;GO:0046872;GO:0048208;
ENSG00000233063	SAR1AP4	SAR1AP4
ENSG00000164105	SAP30	SAP30	*603378	GO:0000118;GO:0000122;GO:0003677;GO:0003714;GO:0005515;GO:0005634;GO:0016481;GO:0045449;GO:0046872;
ENSG00000136715	SAP130	SAP130	*609697	GO:0003713;GO:0004402;GO:0005634;GO:0030914;GO:0043966;GO:0045941;
ENSG00000155307	SAMSN1	SAMSN1	*607978	GO:0001784;GO:0005515;
ENSG00000164483	SAMD3	SAMD3		GO:0005515;
ENSG00000100583	SAMD15	SAMD15		GO:0005515;
ENSG00000203943	SAMD13	SAMD13		GO:0005515;
ENSG00000187634	SAMD11	SAMD11		GO:0005515;GO:0005634;
ENSG00000130590	SAMD10	SAMD10
ENSG00000141858	SAMD1	SAMD1		GO:0005515;GO:0005634;GO:0043565;
ENSG00000227391	SALL1P1	SALL1P1
ENSG00000181433	SAGE1	SAGE1	*300359
ENSG00000142230	SAE1	SAE1	*613294	GO:0003824;GO:0004839;GO:0005515;GO:0005634;GO:0006464;GO:0008022;GO:0008047;GO:0016567;GO:0016874;GO:0016925;GO:0019948;GO:0043008;GO:0046982;
ENSG00000211456	SACM1L	SACM1L	*606569
ENSG00000166788	SAAL1	SAAL1		GO:0005488;GO:0005576;GO:0006953;
ENSG00000166787	SAA3P	SAA3P
ENSG00000180739	S1PR5	S1PR5	*605146	GO:0001619;GO:0004872;GO:0004930;GO:0005886;GO:0007186;GO:0016021;GO:0045664;
ENSG00000196154	S100A4	S100A4	*114210	GO:0001837;GO:0005509;GO:0005515;GO:0005634;GO:0042802;GO:0043005;GO:0043123;GO:0048306;GO:0048471;GO:0050786;
ENSG00000196754	S100A2	S100A2	*176993	GO:0005509;GO:0005575;GO:0043542;
ENSG00000189334	S100A14	S100A14	*607986	GO:0005509;GO:0005737;GO:0005886;GO:0015630;GO:0030054;GO:0032496;GO:0034142;GO:0042379;GO:0042742;GO:0048471;GO:0055074;GO:0071624;GO:0090026;
ENSG00000236592	S100A11P2	S100A11P2
ENSG00000237632	S100A11P1	S100A11P1
ENSG00000163191	S100A11	S100A11	*603114	GO:0001726;GO:0005509;GO:0005515;GO:0005634;GO:0005737;GO:0007165;GO:0008156;GO:0008285;GO:0042803;GO:0048154;GO:0048306;
ENSG00000198626	RYR2	RYR2	*180902	GO:0001666;GO:0001950;GO:0004872;GO:0005216;GO:0005219;GO:0005262;GO:0005509;GO:0005513;GO:0005515;GO:0005516;GO:0005886;GO:0006811;GO:0006816;GO:0006874;GO:0007584;GO:0008627;GO:0010881;GO:0014808;GO:0015278;GO:0016020;GO:0016021;GO:0016529;GO:0019717;GO:0030018;GO:0031000;GO:0032026;GO:0033017;GO:0034236;GO:0034237;GO:0034704;GO:0042493;GO:0042802;GO:0043234;GO:0043924;GO:0051209;GO:0051480;GO:…
ENSG00000163785	RYK	RYK	*600524	GO:0000166;GO:0004672;GO:0004674;GO:0004713;GO:0004714;GO:0004888;GO:0005109;GO:0005515;GO:0005524;GO:0005624;GO:0005634;GO:0005737;GO:0005886;GO:0005887;GO:0006468;GO:0007165;GO:0007409;GO:0007411;GO:0016020;GO:0016021;GO:0016055;GO:0016740;GO:0017147;GO:0022038;GO:0030182;GO:0042813;GO:0043410;GO:0048705;GO:0048843;GO:0050919;GO:0071679;
ENSG00000186350	RXRA	RXRA	*180245	GO:0000790;GO:0001889;GO:0001890;GO:0003677;GO:0003690;GO:0003700;GO:0003706;GO:0003707;GO:0003708;GO:0003713;GO:0004879;GO:0004886;GO:0005496;GO:0005515;GO:0005634;GO:0005654;GO:0006351;GO:0006355;GO:0006357;GO:0006766;GO:0006954;GO:0007494;GO:0007507;GO:0007565;GO:0007568;GO:0007584;GO:0008203;GO:0008270;GO:0008285;GO:0010269;GO:0010467;GO:0010552;GO:0010553;GO:0010843;GO:0014070;GO:0019899;GO:…
ENSG00000171509	RXFP1	RXFP1	*606654	GO:0004872;GO:0004930;GO:0005515;GO:0005886;GO:0007186;GO:0007188;GO:0007189;GO:0007567;GO:0016021;GO:0030154;GO:0030198;GO:0042562;GO:0046872;GO:0060427;GO:0060658;
ENSG00000175741	RWDD4P2	RWDD4P2
ENSG00000175792	RUVBL1	RUVBL1	*603449	GO:0000166;GO:0003678;GO:0005515;GO:0005524;GO:0005634;GO:0005654;GO:0005737;GO:0005794;GO:0005815;GO:0005856;GO:0006310;GO:0006334;GO:0006357;GO:0007049;GO:0007067;GO:0007283;GO:0016020;GO:0016363;GO:0016568;GO:0016787;GO:0017111;GO:0034080;GO:0035267;GO:0040008;GO:0043231;GO:0043967;GO:0043968;GO:0045449;GO:0051301;GO:0071339;
ENSG00000020633	RUNX3	RUNX3	*600210	GO:0003677;GO:0003700;GO:0005515;GO:0005524;GO:0005634;GO:0006355;GO:0006366;GO:0006917;GO:0007411;GO:0008283;GO:0031069;GO:0031175;GO:0045449;GO:0045786;GO:0048469;GO:0050680;
ENSG00000079102	RUNX1T1	RUNX1T1	*133435	GO:0003700;GO:0005515;GO:0005634;GO:0006091;GO:0006351;GO:0006355;GO:0008270;GO:0016481;GO:0016564;GO:0042803;GO:0045444;GO:0046872;GO:0051101;
ENSG00000159216	RUNX1	RUNX1	*151385	GO:0001501;GO:0001701;GO:0001889;GO:0003677;GO:0003700;GO:0005509;GO:0005515;GO:0005524;GO:0005634;GO:0006351;GO:0006355;GO:0007417;GO:0008134;GO:0016563;GO:0030097;GO:0030099;GO:0030182;GO:0030853;GO:0030854;GO:0032526;GO:0035162;GO:0042803;GO:0043231;GO:0045449;GO:0045766;GO:0045941;GO:0045944;GO:0046982;GO:0048266;GO:0048666;GO:0060216;GO:0070491;
ENSG00000198106	RUNDC2C	RUNDC2C
ENSG00000188282	RUFY4	RUFY4		GO:0008270;GO:0046872;
ENSG00000018189	RUFY3	RUFY3	*611194	GO:0005515;GO:0007275;GO:0007399;GO:0008270;GO:0030154;GO:0030175;GO:0030426;GO:0050771;
ENSG00000186907	RTN4RL2	RTN4RL2	*610462	GO:0004872;GO:0005515;GO:0005886;GO:0009897;GO:0031103;GO:0045121;GO:0046658;
ENSG00000040608	RTN4R	RTN4R	*605566	GO:0004872;GO:0005515;GO:0005783;GO:0005886;GO:0007409;GO:0016020;GO:0031225;GO:0048011;GO:0050770;GO:0050771;
ENSG00000115310	RTN4	RTN4	*604475	GO:0001525;GO:0005515;GO:0005635;GO:0005737;GO:0005783;GO:0005789;GO:0005886;GO:0006915;GO:0007399;GO:0007413;GO:0007568;GO:0010977;GO:0014823;GO:0016021;GO:0019987;GO:0021553;GO:0021801;GO:0030176;GO:0030334;GO:0030517;GO:0032403;GO:0033603;GO:0042981;GO:0042995;GO:0043005;GO:0043025;GO:0043209;GO:0043234;GO:0045665;GO:0045687;GO:0048011;GO:0048679;GO:0048709;GO:0050770;GO:0050771;GO:0051930;GO:…
ENSG00000251333	RTN3P1	RTN3P1
ENSG00000182010	RTKN2	RTKN2		GO:0005515;GO:0005622;GO:0005886;GO:0007165;GO:0008284;GO:0030097;
ENSG00000114993	RTKN	RTKN	*602288	GO:0000166;GO:0005095;GO:0005515;GO:0005525;GO:0005575;GO:0005622;GO:0006915;GO:0007165;GO:0007266;GO:0017048;GO:0017049;GO:0045767;
ENSG00000100218	RTDR1	RTDR1	*605663	GO:0003674;GO:0005488;GO:0005515;GO:0005575;GO:0008150;
ENSG00000174891	RSRC1	RSRC1	*613352	GO:0000380;GO:0000398;GO:0005515;GO:0005634;GO:0005737;GO:0006468;GO:0006913;GO:0008380;GO:0016607;GO:0046677;
ENSG00000146374	RSPO3	RSPO3	*610574	GO:0005102;GO:0005109;GO:0005576;GO:0008201;GO:0016055;GO:0050896;GO:0060070;GO:0060670;
ENSG00000237273	RSL24D1P8	RSL24D1P8
ENSG00000224452	RSL24D1P6	RSL24D1P6
ENSG00000215800	RSL24D1P4	RSL24D1P4
ENSG00000231556	RSL24D1P3	RSL24D1P3
ENSG00000218069	RSL24D1P1	RSL24D1P1
ENSG00000132881	RSG1	RSG1		GO:0000166;GO:0005525;GO:0005622;GO:0007264;GO:0015031;
ENSG00000134321	RSAD2	RSAD2	*607810	GO:0001503;GO:0003674;GO:0003824;GO:0005783;GO:0005789;GO:0005794;GO:0016020;GO:0030278;GO:0046872;GO:0051536;GO:0051607;
ENSG00000235598	RRM2P4	RRM2P4
ENSG00000236484	RRM2P2	RRM2P2
ENSG00000167325	RRM1	RRM1	*180410	GO:0004748;GO:0005515;GO:0005524;GO:0005654;GO:0005737;GO:0005829;GO:0005971;GO:0006260;GO:0009263;GO:0015949;GO:0016491;GO:0017076;GO:0051259;GO:0051290;GO:0055086;GO:0055114;
ENSG00000124782	RREB1	RREB1	*602209	GO:0003677;GO:0005622;GO:0005634;GO:0005737;GO:0006355;GO:0006366;GO:0007265;GO:0007275;GO:0008270;GO:0016563;GO:0016604;GO:0016607;GO:0045941;GO:0046872;
ENSG00000133818	RRAS2	RRAS2	*600098	GO:0000166;GO:0003924;GO:0005515;GO:0005525;GO:0005622;GO:0005783;GO:0005886;GO:0006184;GO:0006886;GO:0006913;GO:0007165;GO:0007264;GO:0007265;GO:0009987;GO:0015031;GO:0030335;
ENSG00000144580	RQCD1	RQCD1	*612054	GO:0000288;GO:0000289;GO:0005488;GO:0005515;GO:0005634;GO:0005829;GO:0007548;GO:0016070;GO:0016071;GO:0019221;GO:0045449;
ENSG00000156990	RPUSD3	RPUSD3
ENSG00000205246	RPSAP58	RPSAP58
ENSG00000213621	RPSAP54	RPSAP54
ENSG00000241749	RPSAP52	RPSAP52
ENSG00000188856	RPSAP47	RPSAP47
ENSG00000237425	RPSAP2	RPSAP2
ENSG00000228820	RPSAP1	RPSAP1
ENSG00000214889	RPS9P1	RPS9P1
ENSG00000170889	RPS9	RPS9	*603631	GO:0003723;GO:0003735;GO:0005515;GO:0005622;GO:0005730;GO:0005737;GO:0005829;GO:0005840;GO:0006412;GO:0006414;GO:0006415;GO:0006417;GO:0008284;GO:0010467;GO:0015935;GO:0016032;GO:0019058;GO:0019083;GO:0019843;GO:0022627;GO:0030529;GO:0031018;GO:0044267;GO:0045182;
ENSG00000217327	RPS7P5	RPS7P5
ENSG00000243499	RPS6P21	RPS6P21
ENSG00000226356	RPS6P20	RPS6P20
ENSG00000243250	RPS6P16	RPS6P16
ENSG00000177189	RPS6KA3	RPS6KA3	+300075	GO:0000166;GO:0000287;GO:0001501;GO:0002224;GO:0002755;GO:0002756;GO:0004672;GO:0004674;GO:0005524;GO:0005634;GO:0005654;GO:0005737;GO:0005829;GO:0006468;GO:0007165;GO:0007243;GO:0007268;GO:0007411;GO:0007417;GO:0008063;GO:0016301;GO:0016310;GO:0016740;GO:0034130;GO:0034134;GO:0034138;GO:0034142;GO:0045087;GO:0048011;GO:0051403;
ENSG00000071242	RPS6KA2	RPS6KA2	*601685	GO:0000089;GO:0000166;GO:0000287;GO:0001556;GO:0002224;GO:0002755;GO:0002756;GO:0004672;GO:0004674;GO:0005515;GO:0005524;GO:0005634;GO:0005654;GO:0005737;GO:0005819;GO:0005829;GO:0006468;GO:0007165;GO:0007243;GO:0007268;GO:0007411;GO:0008063;GO:0016301;GO:0016310;GO:0016740;GO:0018105;GO:0034130;GO:0034134;GO:0034138;GO:0034142;GO:0035556;GO:0045087;GO:0048011;GO:0051403;
ENSG00000215088	RPS5P3	RPS5P3
ENSG00000186008	RPS4XP21	RPS4XP21		GO:0003735;GO:0005622;GO:0005840;GO:0006412;
ENSG00000224892	RPS4XP16	RPS4XP16
ENSG00000244400	RPS4XP12	RPS4XP12
ENSG00000198034	RPS4X	RPS4X	*312760
ENSG00000234031	RPS3AP44	RPS3AP44
ENSG00000243672	RPS3AP40	RPS3AP40
ENSG00000237226	RPS3AP39	RPS3AP39
ENSG00000244289	RPS3AP35	RPS3AP35
ENSG00000242607	RPS3AP34	RPS3AP34
ENSG00000214268	RPS3AP33	RPS3AP33
ENSG00000240047	RPS3AP32	RPS3AP32
ENSG00000228744	RPS3AP30	RPS3AP30
ENSG00000219027	RPS3AP2	RPS3AP2
ENSG00000233206	RPS3AP1	RPS3AP1
ENSG00000149273	RPS3	RPS3	*600454	GO:0003684;GO:0003723;GO:0003729;GO:0003735;GO:0003906;GO:0004519;GO:0005515;GO:0005622;GO:0005634;GO:0005737;GO:0005829;GO:0005840;GO:0006412;GO:0006413;GO:0006414;GO:0006415;GO:0006917;GO:0006919;GO:0006974;GO:0010467;GO:0015935;GO:0016032;GO:0019058;GO:0019083;GO:0019901;GO:0022627;GO:0030529;GO:0031018;GO:0032088;GO:0032587;GO:0044267;GO:0045738;GO:0051059;GO:0051536;
ENSG00000235508	RPS2P7	RPS2P7
ENSG00000196183	RPS2P4	RPS2P4
ENSG00000232818	RPS2P32	RPS2P32
ENSG00000225246	RPS2P1	RPS2P1
ENSG00000232069	RPS29P28	RPS29P28
ENSG00000238183	RPS27P5	RPS27P5
ENSG00000244043	RPS27P27	RPS27P27
ENSG00000240043	RPS27P26	RPS27P26
ENSG00000239881	RPS27P25	RPS27P25
ENSG00000239413	RPS27P23	RPS27P23
ENSG00000241451	RPS27P22	RPS27P22
ENSG00000233135	RPS27P18	RPS27P18
ENSG00000225907	RPS27P16	RPS27P16
ENSG00000244717	RPS27P14	RPS27P14
ENSG00000241673	RPS27P12	RPS27P12
ENSG00000223876	RPS27P1	RPS27P1
ENSG00000185088	RPS27L	RPS27L	*612055	GO:0003735;GO:0005622;GO:0005634;GO:0005840;GO:0006281;GO:0006412;GO:0006974;GO:0008494;GO:0008656;GO:0031571;GO:0042771;GO:0045727;GO:0045768;GO:0046872;
ENSG00000204652	RPS26P8	RPS26P8
ENSG00000212994	RPS26P6	RPS26P6
ENSG00000244641	RPS26P43	RPS26P43
ENSG00000242206	RPS26P35	RPS26P35
ENSG00000240427	RPS26P34	RPS26P34
ENSG00000233278	RPS26P2	RPS26P2
ENSG00000196933	RPS26P11	RPS26P11
ENSG00000223688	RPS24P14	RPS24P14
ENSG00000236477	RPS24P1	RPS24P1
ENSG00000251374	RPS23P5	RPS23P5
ENSG00000219274	RPS20P2	RPS20P2
ENSG00000229761	RPS20P1	RPS20P1
ENSG00000008988	RPS20	RPS20	*603682	GO:0003723;GO:0003735;GO:0005515;GO:0005622;GO:0005737;GO:0005829;GO:0005840;GO:0006412;GO:0006414;GO:0006415;GO:0010467;GO:0015935;GO:0016032;GO:0019058;GO:0019083;GO:0022627;GO:0031018;GO:0044267;
ENSG00000214612	RPS19P1	RPS19P1
ENSG00000220848	RPS18P9	RPS18P9
ENSG00000225831	RPS18P1	RPS18P1
ENSG00000060303	RPS17P5	RPS17P5
ENSG00000197575	RPS17P2	RPS17P2
ENSG00000243287	RPS17P14	RPS17P14
ENSG00000213900	RPS17P1	RPS17P1
ENSG00000223540	RPS15AP5	RPS15AP5
ENSG00000242979	RPS15AP18	RPS15AP18
ENSG00000242635	RPS14P7	RPS14P7
ENSG00000110700	RPS13	RPS13	*180476	GO:0003729;GO:0003735;GO:0005515;GO:0005622;GO:0005634;GO:0005730;GO:0005829;GO:0005840;GO:0006412;GO:0006414;GO:0006415;GO:0010467;GO:0016032;GO:0019058;GO:0019083;GO:0022627;GO:0031018;GO:0033119;GO:0044267;
ENSG00000180172	RPS12P23	RPS12P23
ENSG00000240724	RPS12P15	RPS12P15
ENSG00000235544	RPS11P1	RPS11P1
ENSG00000223396	RPS10P7	RPS10P7
ENSG00000217716	RPS10P3	RPS10P3
ENSG00000232881	RPS10P21	RPS10P21
ENSG00000217275	RPS10P1	RPS10P1
ENSG00000163125	RPRD2	RPRD2		GO:0005515;
ENSG00000252678	RPPH1	RPPH1
ENSG00000163902	RPN1	RPN1	*180470	GO:0004579;GO:0005515;GO:0005783;GO:0005789;GO:0006464;GO:0006486;GO:0008250;GO:0016020;GO:0016021;GO:0016740;GO:0018279;GO:0019718;GO:0042470;GO:0043687;GO:0044267;
ENSG00000243742	RPLP0P2	RPLP0P2
ENSG00000226229	RPLP0P1	RPLP0P1
ENSG00000225267	RPL8P2	RPL8P2
ENSG00000228301	RPL7P55	RPL7P55
ENSG00000225823	RPL7P45	RPL7P45
ENSG00000233873	RPL7P44	RPL7P44
ENSG00000230449	RPL7P4	RPL7P4
ENSG00000226094	RPL7P3	RPL7P3
ENSG00000226544	RPL7P22	RPL7P22
ENSG00000227663	RPL7P2	RPL7P2
ENSG00000231035	RPL7L1P9	RPL7L1P9
ENSG00000228766	RPL7L1P8	RPL7L1P8
ENSG00000251137	RPL7L1P7	RPL7L1P7
ENSG00000249582	RPL7L1P4	RPL7L1P4
ENSG00000176970	RPL7L1P11	RPL7L1P11
ENSG00000237322	RPL7L1P10	RPL7L1P10
ENSG00000234227	RPL7L1P1	RPL7L1P1
ENSG00000146223	RPL7L1	RPL7L1		GO:0003735;GO:0005515;GO:0005622;GO:0005840;GO:0006412;GO:0015934;GO:0030528;
ENSG00000230507	RPL7AP8	RPL7AP8
ENSG00000235735	RPL7AP72	RPL7AP72
ENSG00000213880	RPL7AP7	RPL7AP7
ENSG00000233291	RPL7AP61	RPL7AP61
ENSG00000240554	RPL7AP58	RPL7AP58
ENSG00000242248	RPL7AP57	RPL7AP57
ENSG00000251464	RPL7AP30	RPL7AP30
ENSG00000213979	RPL7AP14	RPL7AP14
ENSG00000147604	RPL7	RPL7	*604166	GO:0003677;GO:0003723;GO:0003729;GO:0003735;GO:0005622;GO:0005829;GO:0005840;GO:0006364;GO:0006412;GO:0006414;GO:0006415;GO:0010467;GO:0015934;GO:0016032;GO:0019058;GO:0019083;GO:0022625;GO:0030528;GO:0030529;GO:0031018;GO:0042273;GO:0042803;GO:0044267;
[truncated: 23,585 more rows]
