# Supplementary material for: A Comparison of the Whole Genome Approach of MeDIP-Seq to the Targeted Approach of the Infinium HumanMethylation450 BeadChip® for Methylome Profiling
Source: PLoS One. 2012 Nov 29;7(11):e50233. doi: 10.1371/journal.pone.0050233 (PMC3510246; doi:10.1371/journal.pone.0050233)
Supplement: Table S3 — Summary of clonal bisulfite sequencing data from 81 data sets encompassing 34 CpG islands on the human X chromosome. This table summarises the clonal bisulfite sequencing data for the 81 data sets amplifying the 34 CpG islands selected on the human X chromosome for analysis. For each amplicon the table gives the evolutionary stratum within which the CpG island being assayed lies, the official HGNC unique gene symbol for the gene or genes associated with the island and a description of the gene itself and its reported X chromosome inactivation status as described in reference 45. Data are given for the length of the CpG island in bp. Amplicon length, coordinates and the sequences of the primers used to amplify each amplicon are given. Counts are given for the number of CpG dinucleotides and CpH (CpA/CpT/CpC) dinucleotides in each amplicon. The number of sequencing reads analysed per amplicon is recorded alongwith the number of individual molecules analysed. The average number of molecules analysed per region is given as 65. The total number of cytosines analysed within the context of a CpG dinucleotide is calculated (the number of CpGs in the amplicon×the number of molecules analysed). The total number of bisulfite converted cytosines (in the context of either CpA, CpT or CpC) and the number of unconverted cytosines are given. The percentage of unconverted cytosines (in a CpA, CpT or CpC context) is calculated. The bisulfite efficiency is expressed as a percentage. The average bisulfite conversion efficiency across all 81 data sets is 99.81%. (XLS) [file pone.0050233.s007.xls]

## Sheet: Sheet1
Region on X	Gene name	XCI study	MSqPCR	Strand	CpGi	Carrel	Carrel XCI	Clone Name	Methtools email	Methtools image collected	Product sequence	MeDIP-seq check	MeDIP-seq data	Ensembl build 37	Primer	Insert	CpGi	No.CGs	No.	CGs inside	CGs outside		Ligation	No.box	No.reads	No.mols		Meth.	U/M	Unmeth	Unmeth.	Total	% meth	% unmeth		Desc.	Ratio	Notes
		Class by mtr	data (residue)		size bp	hybrid data	status			single reads/whole mols	collected	update gene name	2010 quick summary	co-ordinates	cover	size bp	Coverage	in product	non-CpG C's	island	island		Number	picked			rechecked	mols	mols	U*(1/2M)	U mols	unmeth					meth:unmeth
													ALSPAC data
PAR1	LL0XNC01-136G2.1	1	16	+	1398	9 / 9	PAR1	136G2_1F3_GM01247		single reads	y	PLCXD1	few reads + 0 map qual reads	192301 to 193051	LHS	751	whole	47	191	2 - 47	1	1	101763	4	91	46	y	0	17	8	21	46	0	1	1	U/M+U	0:100
PAR1	LL0XNC01-136G2.1						PAR1	136G2_1F3__GM01240														2	101764	0	-			-			-						-
PAR1	LL0XNC01-136G2.1						PAR1	136G2_1F4_GM01247		single reads	y		no gene structure in IGV	192776 to 193349	mid	574		34	134	1 - 34	none	3	101765	2	100	55	y	0	0	8	47	55	0	1	1	U	0:100
PAR1	LL0XNC01-136G2.1						PAR1	136G2_1F4__GM01240		single reads								34		1 - 34	none	4	101766	3	79	65	y	0	9	15	41	65	0	1	1	U/M+U	0:100
PAR1	LL0XNC01-136G2.1						PAR1	136G2_1F5_GM01247		single reads	y			193053 to 193907	RHS	855		60	197	1 - 55	56 - 60	5	101767	4	20	12	y	0	1	6	5	12	0	1	1	U/M+U	0:100
PAR1	LL0XNC01-136G2.1						PAR1	136G2_1F5_GM01240		single reads								60		1 - 55	56 - 60	6	101768	4	37	21	y	0	3	6	12	21	0	1	1	U/M+U	0:100
PAR1	PPP2R3B			-	1236	9 / 9	PAR1	PPP2R3BF1_GM01247							LHS	859	whole					7	98022	0	-			-			-						-
PAR1	PPP2R3B						PAR1	PPP2R3BF1_GM01240														8	98023	0	-			-			-						-
PAR1	PPP2R3B	1	52	-	1236	9 / 9	PAR1	PPP2R3BF2b_GM01247		single reads	y		few reads + 0 map qual reads	347625 to 348253	RHS	629		79	97	1 - 78	79	9	98024	4	37	25	y	0	0	8	17	25	0	1	1	U	0:100
PAR1	PPP2R3B						PAR1	PPP2R3BF2b_GM01240		single reads								79		1 - 78	79	10	98025	4	76	42	y	0	0	8	34	42	0	1	1	U	0:100
PAR1	SLC25A6	1	59	-	1458	9 / 9	PAR1	SLC25A6F2_GM01247		single reads	y		no reads	1510479 to 1511313	LHS	835	majority	107	233	1 - 107	none	11	98016	4	99	46	y	0	0	5	41	46	0	1	1	U	0:100
PAR1	SLC25A6						PAR1	SLC25A6F2_GM01240		single reads								107		1 - 107	none	12	98017	4	72	37	y	0	0	12	25	37	0	1	1	U	0:100
PAR1	SLC25A6						PAR1	SLC25A6F3_GM01247							RHS	808						13	98018	0	-			-			-						-
PAR1	SLC25A6						PAR1																101799	0	-			-			-						-
PAR1	SLC25A6						PAR1	SLC25A6F3_GM01240														14	98019	0	-			-			-						-
PAR1	SLC25A6						PAR1																101800	0	-			-			-						-
PAR1	ASMTL		No	-	1777	9 / 9	PAR1	ASMTLF2_GM01247			y		1-2 reads		LHS	823	LHS only	82	290	1 - 82	none	15	98020	4	37	19	y	0	0	0	19	19	0	1	1	U	0:100
PAR1	ASMTL						PAR1	ASMTLF2_GM01240														16	98021	0	-			-			-						-
PAR1	ASMTL						PAR1	ASMTLF3_GM01247							LHS	789						17	101775	0	-			-			-						-
PAR1	ASMTL						PAR1	ASMTLF3_GM01240														18	101776	0	-			-			-						-
PAR1	DHRSX			-	810	9 / 9	PAR1	DHRSXF2b_GM01247							most	970						19	101797	0	-			-			-						-
PAR1	DHRSX						PAR1	DHRSXF2b_GM01240														20	101798	0	-			-			-						-
PAR1	CD99			+	1150	9 / 9	PAR1	CD99F2_GM01247XY							RHS	821	majority					21	90871	1	105*	0
PAR1	CD99						PAR1																93045	0	-			-			-						-
PAR1	CD99						PAR1	CD99F2_GM01240XX														22	90870	2	108*	0
PAR1	CD99						PAR1																93044	0	-			-			-						-
PAR1	CD99						PAR1	CD99F2_GM01247							RHS	821						23	101769	4	fail	0							0.285714
PAR1	CD99						PAR1	CD99F2_GM01240			y					821		67	177			24	101770	0	-			-			-						-
PAR1	CD99						PAR1	CD99F3_GM01247							mid	564						25	101771	4	on hold	0
PAR1	CD99						PAR1	CD99F3_GM01240														26	101772	4	on hold	0
PAR1	CD99	1	15				PAR1	CD99F4_GM01247		single reads	y		no reads		RHS	481		28	94	1 - 28	none	27	101773	4	113	62	y	0	0	2	60	62	0	1	1	U	0:100
PAR1	CD99						PAR1	CD99F4_GM01240		single reads								28		1 - 28	none	28	101774	4	103	68	y	0	1	7	60	68	0	1	1	U/M+U	0:100
S4	FAM16AX			-	795	8 / 9	escape	FAM16AXF1a_GM01247							whole	893	whole					29	101777	0	-			-			-						-
S4	FAM16AX						escape	FAM16AXF1a_GM01240														30	101778	0	-			-			-						-
S4	FAM16AX						escape	FAM16AXF1b_GM01247							whole	852						31	98026	0	-			-			-						-
S4	FAM16AX						escape	FAM16AXF1b_GM01240														32	98027	0	-			-			-						-
S3 XAR Xp R1	PRPS2	4	7	+	1177	0 / 5	S3 subject	PRPS2F3_GM01247			y		few reads -5-hMC?		LHS	416	LHS only	36		1 - 36	none	33	98044	4	130	68	y	0	0	4	64	68	0	1	1	U	0:100
S3 XAR Xp R1	PRPS2						S3 subject	PRPS2F3_GM01240		whole + meth level								36		1 - 36	none	34	98045	4	126	66	y	33	1	2	30	33	0.5	0.5	1	M+U/M+U	50:50
S3 XAR Xp R1	RAB9A	1	23	+	500	9 / 9	S3 escape	RAB9AF1_GM01247		single reads	y		few/no reads		whole	674	whole	64	166	2 - 62	1, 63 - 64	35	98028	3	169	89	y	0	0	25	64	89	0	1	1	U	0:100
S3 XAR Xp R1	RAB9A						S3 escape	RAB9AF1_GM01240		single reads								64		2 - 62	1, 63 - 64	36	98029	4	88	53	y	0	0	10	43	53	0	1	1	U	0:100
S3 XAR Xp R1	RAB9A						escape	RAB9AF1a_GM01247							whole	674	whole					37	98030	0	-			-			-						-
S3 XAR Xp R1	RAB9A						escape	RAB9AF1a_GM01240														38	98031	0	-			-			-						-
S3 XAR Xp R1	OFD1			+	895	6 / 6	escape	OFD1F1_GM01247							whole	989						39	98032	0	-			-			-						-
S3 XAR Xp R1	OFD1						escape	OFD1F1_GM01240														40	98033	0	-			-			-						-
S3 XAR Xp R1	OFD1	1	35&36	+	895	6 / 6	S3 escape	OFD1F2_GM01247		single reads	y		few/no reads		LHS	432	LHS only	39		1 - 39	none	41	98034	4	157	85	y	0	0	5	80	85	0	1	1	U	0:100
S3 XAR Xp R1	OFD1						S3 escape	OFD1F2_GM01240		single reads								39		1 - 39	none	42	98035	4	125	66	y	0	0	3	63	66	0	1	1	U	0:100
S3 XAR Xp R1	OFD1						escape	OFD1F5_GM01247							RHS	667						43	98036	0	-			-			-						-
S3 XAR Xp R1	OFD1						escape	OFD1F5_GM01240														44	98037	0	-			-			-						-
S3 XAR Xp R1	RP1-93D11.1			-	743	0 / 9	subject	93D11F2_GM01247							whole	932	whole					45	98038	0	-			-			-						-
S3 XAR Xp R1	RP1-93D11.1	5	51	-	743	0 / 9	S3 subject	93D11F2_GM01240		whole + meth level	y	FANCB	unmeth in male			932		81		1 - 76	77 - 81	46	98039	3	188	94	y	94	0	0	0	0	1	0	1	M	100:0	not clear why ratio 100:0 in female, not due to low number of molecules analysed
S3 XAR Xp R1	RP1-93D11.1						S3 subject	93D11F4_GM01247			y		meth in female but few reads than expect		RHS	653		59		1 - 54	55 - 59	47	98040	4	157	76	y	0	0	9	67	76	0	1	1	U	0:100	note female PCR product (F2) is different PCR product to male result (F4)
S3 XAR Xp R1	RP1-93D11.1						subject	93D11F4_GM01240														48	98041	0	-			-			-						-
S3 XAR Xp R1	PIR	2	16,29&37	-	441	9 / 9	S3 escape	PIRF1_GM01247			y				whole	834	whole	47		2 - 40	1, 41 - 47	49	98046	4	17	14	y	0	7	2	5	14	0	1	1	U/M+U	0:100
S3 XAR Xp R1	PIR						S3 escape	PIRF1_GM01240		whole + meth level			unmeth in all					47		2 - 40	1, 41 - 47	50	98047	4	36	17	y	0	14	2	1	17	0	1	1	U/M+U	0:100	note difference if consider exon structure
S3 XAR Xp R1	CA5B	1	25	+	585	9 / 9	S3 escape	CA5BF1_GM01247		single reads	y				whole	648	whole	47		1 - 47	none	51	98042	1	69	35	y	0	0	10	25	35	0	1	1	U	0:100
S3 XAR Xp R1	CA5B						S3 escape	CA5BF1_GM01240		single reads			few/no reads					47		1 - 47	none	52	98043	1	11	6	y	0	0	3	3	6	0	1	1	U	0:100
S3 XAR Xp R2	SAT	4	36	+	669	1 / 9	S3 subject	SATF4_GM01247			y	SAT1	no reads unmeth		whole	978	whole	67		3 - 61	1,2, 62 - 67	53	98068	4	153	82	y	0	0	8	74	82	0	1	1	U	0:100
S3 XAR Xp R2	SAT						S3 subject	SATF4_GM01240		whole + meth level			reads -meth					67		3 - 61	1,2, 62 - 67	54	98069	4	71	37	y	23	3	5	6	14	0.621622	0.378378	1	M+U/M+U	62:38
S3 XAR Xp R2	RP11-793H5.3	5	31	+	725	-	S3 unknown	793H5F4_GM01247			y		no reads		most	751	majority	74	158	3 - 74	1,2	55	98050	4	154	78	y	0	0	21	57	78	0	1	1	U	0:100
S3 XAR Xp R2	RP11-793H5.3						S3 unknown	793H5F4_GM01240		whole + meth level		CXorf58	reads -meth in female					74		3 - 74	1,2	56	98051	4	137	69	y	54	0	2	13	15	0.782609	0.217391	1	M+U	78:22	XCI prediction = subject
S3 XAR Xp R2	EIF2S3	1	45	+	618	9 / 9	S3 escape	EIF2S3F1_GM01247		single reads	y		no reads		whole	732	whole	50		1 - 50	none	57	98070	4	156	80	y	0	0	9	71	80	0	1	1	U	0:100
S3 XAR Xp R2	EIF2S3						S3 escape	EIF2S3F1_GM01240		single reads			no reads					50		1 - 50	none	58	98071	4	158	83	y	0	0	6	77	83	0	1	1	U	0:100
S3 XAR Xp R2	ZFX	1	64,70&71(fail)	+	1483	9 / 9	S3 escape	ZFXF7_GM01247		single reads	y		no reads		LHS	555	LHS+RHS	71		1 - 71	none	59	98052	4	157	83	y	0	1	24	58	83	0	1	1	U/M+U	0:100
S3 XAR Xp R2	ZFX						S3 escape	ZFXF7_GM01240		single reads								71		1 - 71	none	60	98053	4	105	55	y	0	2	24	29	55	0	1	1	U/M+U	0:100
S3 XAR Xp R2	ZFX						S3 escape	ZFXF9_GM01247		single reads	y				RHS	469		52		1 - 51	52	61	98054	1	168	86	y	0	0	9	77	86	0	1	1	U	0:100
S3 XAR Xp R2	ZFX						S3 escape	ZFXF9_GM01240		single reads								52		1 - 51	52	62	98055	2	133	69	y	0	0	11	58	69	0	1	1	U	0:100
S3 XAR Xp R2	PDK3			+	931	0 / 9	subject	PDK3F3_GM01247							most	966	majority					63	98048	0	-			-			-						-
S3 XAR Xp R2	PDK3						subject	PDK3F3_GM01240														64	98049	0	-			-			-						-
S3 XAR Xp R2	POLA	5	4	+	654	0 / 9	S3 subject	POLAF1_GM01247			y	POLA1	unmeth		whole	725	whole	70		1 - 70	none	65	98072	4	100	54	y	0	0	6	48	54	0	1	1	U	0:100
S3 XAR Xp R2	POLA						S3 subject	POLAF1_GM01240		whole + meth level			meth					70		1 - 70	none	66	98073	4	116	61	y	42	1	3	15	19	0.688525	0.311475	1	M+U/M+U	69:31
S3 XAR Xp R3	ATP6AP2	4	41	+	966	1 / 9	S3 subject	ATP6AP2F2_GM01247			y		unmeth		LHS	612	LHS only	59		1 - 59	none	67	97722	1	132	69	y	0	0	8	61	69	0	1	1	U	0:100
S3 XAR Xp R3	ATP6AP2						S3 subject	ATP6AP2F2_GM01240		whole + meth level			meth					59		1 - 59	none	68	97723	1	141	74	y	39	0	7	28	35	0.527027	0.472973	1	M+U	53:47
S3 XAR Xp R3	CXorf38			-	806	8 / 9	escape	CXorf38F5_GM01247							RHS	470	RHS					69	97724	4	resend	0
S3 XAR Xp R3	CXorf38		No				escape	CXorf38F5_GM01240		single reads	y		unmeth in all			470		56		1 - 56	none	70	97725	4	47	27	y	0	4	4	19	27	0	1	1	U/M+U	0:100
S3 XAR Xp R3	CRSP2	1	15,16&18	-	942	6 / 6	S3 escape	CRSP2F4_GM01247		single reads	y	MED14	no reds		RHS	482	RHS	41		1 - 41	none	71	97726	4	152	79	y	0	0	16	63	79	0	1	1	U	0:100
S3 XAR Xp R3	CRSP2						S3 escape	CRSP2F4_GM01240		single reads			no reads					41		1 - 41	none	72	97727	4	157	81	y	0	0	18	63	81	0	1	1	U	0:100
S2	SMCX (JARID1C)	1	64	-	1043	9 / 9	S2 escape	SMCXF1_GM01247XY		single reads	y		no reads	53253723 to 53254526	LHS	804	whole	71	223	2 - 71	1	73	90879	5	76	42	y	0	0	4	38	42	0	1	1	U	0:100
S2	SMCX (JARID1C)						S2 escape	SMCXF1_GM01240XX		single reads			no reads					71		2 - 71	1	74	90878	2	174	94	y	0	0	18	76	94	0	1	1	U	0:100
S2	SMCX (JARID1C)						escape	SMCXF4_GM01247XY							RHS	621						75	93043	4	fail	0		-			-			-			-
S2	SMCX (JARID1C)						S2 escape	SMCXF4_GM01240XX		single reads	y		no reads	53254230 to 53254850		621		44	149	1 - 44	none	76	90880	5	117	76	y	0	0	4	72	76	0	1	1	U	0:100
S1 XCR Xq	MLLT7	3	7	+	1175	3 / 9	S1 subject/partial	MLLT7F1_GM01247XY			y	FOXO4	no reads	70316205 to 70316832	RHS	628	RHS only	36	154	1 - 31	32 - 36	77	90882	5	77	52	y	0	0	13	39	52	0	1	1	U	0:100
S1 XCR Xq	MLLT7						S1 subject/partial	MLLT7F1_GM01240XX		whole + meth level			some reads -meth					36		1 - 31	32 - 36	78	90881	6	176	91	y	33	18	17	23	58	0.362637	0.637363	1	M+U/M+U	36:64
S1 XCR Xq R1	TAF1			+	1348	0 / 5	subject	TAF1F4_GM01247							RHS	587	RHS only					79	98058	0	-			-			-						-
S1 XCR Xq R1	TAF1						subject	TAF1F4_GM01240														80	98059	0	-			-			-						-
S1 XCR Xq R1	ACRC	6	28	+	599	1 / 9	S1 subject	ACRCF1_GM01247			y		highly meth in male		whole	681	whole	45	165	1 - 45	none	81	97728	1	131	67	y	67	0	0	0	0	1	0	1	M	100:0	not expressed
S1 XCR Xq R1	ACRC						S1 subject	ACRCF1_GM01240		whole + meth level			highly meth in female					45		1 - 45	none	82	97729	1	163	83	y	83	0	0	0	0	1	0	1	M	100:0	not expressed
S1 XCR Xq R1	PIN4		No	+	1387	3 / 9	S1 subject/partial	PIN4F2_GM01247			y		few reads + 0 map qual		LHS	728	LHS only	45	199	5 - 45	1 - 4	83	97732	2	94	48	y	48	0	0	0	0	1	0	1	M	100:0	not expressed
S1 XCR Xq R1	PIN4						S1 subject/partial	PIN4F2_GM01240		single reads			few reads + 0 map qual					45		5 - 45	1 - 4	84	97733	2	146	68	y	68	0	0	0	0	1	0	1	M	100:0	not expressed
S1 XCR Xq R1	PIN4						subject/partial	PIN4F3_GM01247							RHS	739						85	98056	0	-			-			-						-
S1 XCR Xq R1	PIN4						subject/partial	PIN4F3_GM01240														86	98057	0	-			-			-						-
S1 XCR Xq R1	AL135749.4	4	15	-	977	2 / 9	S1 subject	262D11_4F1_GM01247			y	ERCC6L	few reads + 0 map qual		most	912	majority	62	230	2 - 62	1	87	97730	1	60	30	y	0	23	7	0	30	0	1	1	U/M+U	0:100
S1 XCR Xq R1	AL135749.4						S1 subject	262D11_4F1_GM01240					few reads + 0 map qual					62		2 - 62	1	88	97731	1	132	73	y	34	17	13	9	39	0.465753	0.534247	1	M+U/M+U	47:53
S1 XCR Xq R1	RPS4X	2	42	-	527	9 / 9	S1 escape	RPS4XF1b_GM01247			y		few/no reads		whole	867	whole	56	207	9 - 56	1 - 8	89	97734	4	154	77	y	0	0	10	67	77	0	1	1	U	0:100
S1 XCR Xq R1	RPS4X						S1 escape	RPS4XF1b_GM01240		whole + meth level			few/no reads					56		9 - 56	1 - 8	90	97735	1	144	75	y	20	0	12	43	55	0.266667	0.733333	1	M+U	27:73
S1 XCR Xq R1	CITED1			-	2467	1 / 9	subject	CITED1F1a_GM01247														91	101787	0	-			-			-						-
S1 XCR Xq R1	CITED1						subject	CITED1F1a_GM01240														92	101788	0	-			-			-						-
S1 XCR Xq R1	CITED1						subject	CITED1F1b_GM01247														93	101789	0	-			-			-						-
S1 XCR Xq R1	CITED1						subject	CITED1F1b_GM01240														94	101790	0	-			-			-						-
S1 XCR Xq R1	CITED1						subject	CITED1F3_GM01247														95	101791	0	-			-			-						-
S1 XCR Xq R1	CITED1						subject	CITED1F3_GM01240														96	101792	0	-			-			-						-
S1 XCR Xq R1	CITED1						subject	CITED1F4a_GM01247														97	101793	0	-			-			-						-
S1 XCR Xq R1	CITED1						subject	CITED1F4a_GM01240														98	101794	0	-			-			-						-
S1 XCR Xq	POF (DIAPH2)	3	10	+	736	4 / 9	S1 subject/partial	POFF3_GM01247XY			y		no reads	95939563 to 95940447	whole	885	whole	72	188	2 - 69	1,70 - 72	99	90873	7	154	85	y	0	0	15	70	85	0	1	1	U	0:100
S1 XCR Xq	POF (DIAPH2)						S1 subject/partial	POFF3_GM01240XX		whole + meth level			few/no reads					72		2 - 69	1,70 - 72	100	90872	5	81	50	y	23	11	6	10	27	0.46	0.54	1	M+U/M+U	46:54
S1 XCR Xq	SYTL4	3	29	-	762	7 / 9	S1 escape	SYTL4F5_GM01247			y		few/no reads		whole	928	whole	61	200	1 - 61	none	101	103066	4	63	35	y	0	22	10	3	35	0	1	1	U/M+U	0:100
S1 XCR Xq	SYTL4						S1 escape	SYTL4F5_GM01240		whole + meth level			reads in female					61		1 - 61	none	102	103067	4	62	34	y	0	21	6	7	34	0	1	1	U/M+U	0:100
S1 XCR Xq	SYTL4						escape	SYTL4F6_GM01247							whole	955						103	101801	0	-			-			-						-
S1 XCR Xq	SYTL4						escape	SYTL4F6_GM01240														104	101802	0	-			-			-						-
S1 XCR Xq	PLS3	3	23	+	1235	4 / 9	S1 subject/partial	PLS3F1b_GM01247			y		few/no reads		LHS	670	whole	41	138	4 - 41	1 - 3	105	101779	4	149	78	y	0	16	46	16	78	0	1	1	U/M+U	0:100
S1 XCR Xq	PLS3						S1 subject/partial	PLS3F1b_GM01240		whole + meth level			few/no reads					41		4 - 41	1 - 3	106	101780	4	98	60	y	0	31	9	20	60	0	1	1	U/M+U	0:100
S1 XCR Xq	PLS3						S1 subject/partial	PLS3F2_GM01247			y				mid	555		33	147	1 - 33	none	107	101781	4	94	60	y	0	14	10	36	60	0	1	1	U/M+U	0:100
S1 XCR Xq	PLS3						S1 subject/partial	PLS3F2_GM01240		whole + meth level								33		1 - 33	none	108	101782	3	108	64	y	0	31	11	22	64	0	1	1	U/M+U	0:100
S1 XCR Xq	PLS3						S1 subject/partial	PLS3F3a_GM01247			y				RHS	672		43	173	1 - 40	41 - 43	109	101783	4	123	70	y	0	34	27	9	70	0	1	1	U/M+U	0:100
S1 XCR Xq	PLS3						S1 subject/partial	PLS3F3a_GM01240		whole + meth level								43		1 - 40	41 - 43	110	101784	4	101	52	y	0	41	9	2	52	0	1	1	U/M+U	0:100
S1 XCR Xq	PLS3						subject/partial	PLS3F3b_GM01247							RHS	714						111	101785	0	-			-			-						-
S1 XCR Xq	PLS3						subject/partial	PLS3F3b_GM01240														112	101786	0	-			-			-						-
S1 XCR Xq	SOX3		No	-	510	-	S1 unknown	SOX3F2_GM01247XY			y		no reads umeth	139589908 to 139590698	whole	791	whole	46	207	2 - 42	1,43 - 46	113	90877	1	169	85	y	30	55	0	0	55	0.352941	0.647059	1	M+U/M	35:65	not expressed, no XCI status predicted
S1 XCR Xq	SOX3						S1 unknown	SOX3F2_GM01240XX					reads -meth					46		2 - 42	1,43 - 46	114	90876	4	155	81	y	53	25	2	1	28	0.654321	0.345679	1	M+U/M+U	65:35	not expressed, no XCI status predicted
S1 XCR Xq R2	ABCD1	4	42	+	2845	3 / 9	S1 subject/partial	ABCD1F1a_GM01247			y		no reads -unmeth		LHS	800	LHS only	56	227	5 - 56	1 - 4	115	97751	1	177	89	y	0	0	14	75	89	0	1	1	U	0:100
S1 XCR Xq R2	ABCD1						S1 subject/partial	ABCD1F1a_GM01240		whole + meth level			some reads -meth					56		5 - 56	1 - 4	116	97752	1	168	86	y	45	4	1	36	41	0.523256	0.476744	1	M+U/M+U	52:48
S1 XCR Xq R2	ABCD1						subject/partial	ABCD1F4a_GM01247							RHS	634						117	98060	0	-			-			-						-
S1 XCR Xq R2	ABCD1						subject/partial	ABCD1F4a_GM01240														118	98061	0	-			-			-						-
S1 XCR Xq R2	ABCD1						subject/partial	ABCD1F5_GM01247							mid	742						119	98062	0	-			-			-						-
S1 XCR Xq R2	ABCD1						subject/partial	ABCD1F5_GM01240														120	98063	0	-			-			-						-
S1 XCR Xq R2	PLXNB3			+	889	9 / 9	escape	PLXNB3F2a_GM01247							whole	932	whole					121	101795	0	-			-			-						-
S1 XCR Xq R2	PLXNB3						escape	PLXNB3F2a_GM01240														122	101796	0	-			-			-						-
S1 XCR Xq R2	IDH3G			-		0 / 9	subject	IDH3GF3_GM01247							LHS	739						123	98064	0	-			-			-						-
S1 XCR Xq R2	IDH3G						subject	IDH3GF3_GM01240														124	98065	0	-			-			-						-
S1 XCR Xq R2	L1CAM		No	-	1203	8 / 9	S1 escape	L1CAMF1_GM01247			y		island not in IGV difficult to locate region		LHS	419	LHS+RHS	25	133	7 - 25	1 - 6	125	97745	1	166	86	y	0	0	31	55	86	0	1	1	U	0:100
S1 XCR Xq R2	L1CAM						S1 escape	L1CAMF1_GM01240					island not in IGV difficult to locate region					25		7 - 25	1 - 6	126	97746	4	143	74	y	22	22	17	13	52	0.297297	0.702703	1	M+U/M+U	30:70
S1 XCR Xq R2	L1CAM						S1 escape	L1CAMF7_GM01247			y		island not in IGV difficult to locate region		RHS	361		29	93	1 - 29	none	127	97747	1	125	65	y	0	52	5	8	65	0	1	1	U/M+U	0:100
S1 XCR Xq R2	L1CAM						S1 escape	L1CAMF7_GM01240					island not in IGV difficult to locate region					29		1 - 29	none	128	97748	1	129	68	y	44	21	3	0	24	0.647059	0.352941	1	M+U/M+U	65:35	odd result-check location to see if explains difference
S1 XCR Xq R2	ARHGAP4		No	-	561	7 / 9	S1 escape	ARHGAP4F4_GM01247XY					no reads	153193261 to 153194121	whole	861	whole	76	229	7 - 76	1 - 6	129	90874	4	161	87	y	0	0	6	81	87	0	1	1	U	0:100
S1 XCR Xq R2	ARHGAP4						S1 escape	ARHGAP4F4_GM01240XX					few reads					76		7 - 76	1 - 6	130	90875	7	153	78	y	1	0	17	60	77	0.0128205	0.987179	1	M+U	1:99
S1 XCR Xq R2	HCFC1	3	36	-	2409	6 / 9	S1 escape	HCFC1F3_GM01247			y		no reads		LHS	604	LHS	51	170	1 - 51	none	131	97749	6	132	69	y	0	1	13	55	69	0	1	1	U/M+U	0:100
S1 XCR Xq R2	HCFC1						S1 escape	HCFC1F3_GM01240		whole + meth level			few reads					51		1 - 51	none	132	97750	2	149	78	y	5	2	4	67	73	0.0641026	0.935897	1	M+U/M+U	6:94
S1 XCR Xq R2	IRAK		4, 5 (failed)	-	970	1 / 9	S1 subject	IRAK1F3_GM01247			y		no reads		LHS	430	whole	30	88	5 - 30	1 - 4	133	97742	1	170	89	y	0	0	6	83	89	0	1	1	U	0:100
S1 XCR Xq R2	IRAK						S1 subject	IRAK1F3_GM01240		whole + meth level			some reads -meth?					30		5 - 30	1 - 4	134	97743	1	171	90	y	32	12	8	38	58	0.355556	0.644444	1	M+U/M+U	36:64
S1 XCR Xq R2	IRAK						subject	IRAK1F4_GM01247							RHS	823						135	none	0	-			-			-						-
S1 XCR Xq R2	IRAK						S1 subject	IRAK1F4_GM01240			y		some reads -meth?			823		111	193	1 - 110	111	136	97744	1	30	15	y	15	0	0	0	0	1	0	1	M	100:0	low number of molecules analysed
S1 XCR Xq R2	PLXNA3 (PLXN3)		No	+	1030	0 / 9	S1 subject	PLXNA3F2_GM01247			y		few/no reads		LHS	800	whole	118	149	1 - 118	none	137	97736	1	124	63	y	0	2	35	26	63	0	1	1	U/M+U	0:100
S1 XCR Xq R2	PLXNA3 (PLXN3)						subject	PLXNA3F2_GM01240														138	97737	0	-			-			-						-
S1 XCR Xq R2	PLXNA3 (PLXN3)						S1 subject	PLXNA3F4_GM01247			y		few/no reads		LHS	669		105		1 - 105	none	139	97738	1	47	24	y	0	0	12	12	24	0	1	1	U	0:100
S1 XCR Xq R2	PLXNA3 (PLXN3)						S1 subject	PLXNA3F4_GM01240		whole + meth level			few/no reads					105		1 - 105	none	140	97739	2	83	43	y	17	2	8	16	26	0.395349	0.604651	1	M+U/M+U	40:60
S1 XCR Xq R2	PLXNA3 (PLXN3)						S1 subject	PLXNA3F6_GM01247			y		few/no reads		RHS	413		35		1 - 35	none	141	97740	2	101	55	y	0	0	20	35	55	0	1	1	U	0:100
S1 XCR Xq R2	PLXNA3 (PLXN3)						S1 subject	PLXNA3F6_GM01240		whole + meth level			few/no reads					35		1 - 35	none	142	97741	4	73	38	y	19	1	3	15	19	0.5	0.5	1	M+U/M+U	50:50
S1 XCR Xq	FAM3A			-	620	0 / 9	subject	FAM3AF1_GM01247XY							whole	742	whole					143	95430	4	fail	0		-			-						-
S1 XCR Xq	FAM3A						subject	FAM3AF1_GM01240XX														144	95429	4	fail	0		-			-						-
S1 XCR Xq	G6PD	4	9	-	1328	0 / 6	S1 subject	G6PDF5_GM01247XY			y		no reads	153775946 to 153776305	RHS	360	majority	19	99	1 - 14	15 - 19	145	95422	4	98	54	y	0	0	4	50	54	0	1	1	U	0:100
S1 XCR Xq	G6PD						S1 subject	G6PDF5_GM01240XX		whole + meth level			reads -meth					19		1 - 14	15 - 19	146	95421	4	115	73	y	35	1	4	33	38	0.479452	0.520548	1	M+U/M+U	45:55
S1 XCR Xq	G6PD						S1 subject	G6PDR1_GM01247XY			y		no reads	153775540 to 153776159	RHS	620		59	134	1 - 59	none	147	95424	4	58	34	y	0	0	1	33	34	0	1	1	U	0:100
S1 XCR Xq	G6PD						S1 subject	G6PDR1_GM01240XX		whole + meth level			reads -meth					59		1 - 59	none	148	95423	4	68	36	y	17	1	3	15	19	0.472222	0.527778	1	M+U/M+U	47:53
S1 XCR Xq	G6PD						S1 subject	G6PDR3_GM01240XX		whole + meth level	y		reads -meth	153774572 to 153775307	LHS	736		69	167	1 - 60	61 - 69	149	95425	4	33	19	y	13	1	0	5	6	0.684211	0.315789	1	M+U/M+U	68:32
S1 XCR Xq	IKBKG		shared with G6PD	+	572	9 / 9	S1 escape	IKBKGF8_GM01247XY			y			153785572 to 153786323	RHS	752	majority	35	161	1 - 22	23 - 35	150	95427	4	9	5	y	5	0	0	0	0	1	0	1	M	100:0	ignore =intragenic island
S1 XCR Xq	IKBKG						S1 escape	IKBKGF8_GM01240XX										35		1 - 22	23 - 35	151	95426	4	29	16	y	16	0	0	0	0	1	0	1	M	100:0	ignore =intragenic island
S1 XCR Xq	IKBKG						S1 escape	IKBKGR4_GM01240XX			y			153785211 to 153786269	whole	1059		57	310	12 - 51	1 - 11,52 - 57	152	95428	4	8	5	y	5	0	0	0	0	1	0	1	M	100:0	ignore =intragenic island
																*= PCR seq, fail poor read lengths									fail= fail partial inserts
			29 islands have MSqPCR primers designed
			27/29 have msqPCR data					51 PCR products amplified in GM01240 & GM01247										5103							10095	5403		1035	545	805	3018	4368
			8 islands excluded/no design/shared with another island					have 92/102 products possible if all amplify in both sexes										total CGs							total reads	total mols
		TOTAL	37					37 islands/genes assayed by bisulphite seq
			(27 of these have MSqPCR data)					(37 islands with bisulphite data)
Excluded genes
ASMTL - XY data only
CXorf38F5 - XX data only

## Sheet: Sheet2
						SORTED by MALE DATA
Region on X	Gene name	Strand	CpGi	Carrel	Carrel XCI	Clone Name	Primer	Insert	CpGi	No.CGs	CGs inside	CGs outside		Ligation	No.box	No.reads	No.mols	Meth.	U/M	Unmeth	Unmeth.	Total	% meth	% unmeth	Desc.	Ratio	Notes
			size bp	hybrid data	status		cover	size bp	Coverage	in product	island	island		Number	picked			mols	mols	U*(1/2M)	U mols	unmeth				meth:unmeth
PAR1	LL0XNC01-136G2.1	+	1398	9 / 9	PAR1	136G2_1F3_GM01247	LHS	751	whole	47	2 - 47	1	1	101763	4	91	46	0	17	8	21	46	0	1	U/M+U	0:100
PAR1	LL0XNC01-136G2.1				PAR1	136G2_1F4_GM01247	mid	574		34	1 - 34	none	3	101765	2	100	55	0	0	8	47	55	0	1	U	0:100
PAR1	LL0XNC01-136G2.1				PAR1	136G2_1F5_GM01247	RHS	855		60	1 - 55	56 - 60	5	101767	4	20	12	0	1	6	5	12	0	1	U/M+U	0:100
PAR1	PPP2R3B	-	1236	9 / 9	PAR1	PPP2R3BF2b_GM01247	RHS	629		79	1 - 78	79	9	98024	4	37	25	0	0	8	17	25	0	1	U	0:100
PAR1	SLC25A6	-	1458	9 / 9	PAR1	SLC25A6F2_GM01247	LHS	835	majority	107	1 - 107	none	11	98016	4	99	46	0	0	5	41	46	0	1	U	0:100
PAR1	ASMTL	-	1777	9 / 9	PAR1	ASMTLF2_GM01247	LHS	823	LHS only	82	1 - 82	none	15	98020	4	37	19	0	0	0	19	19	0	1	U	0:100
PAR1	CD99				PAR1	CD99F4_GM01247	RHS	481		28	1 - 28	none	27	101773	4	113	62	0	0	2	60	62	0	1	U	0:100
S3 XAR Xp R1	PRPS2	+	1177	0 / 5	subject	PRPS2F3_GM01247	LHS	416	LHS only	36	1 - 36	none	33	98044	4	130	68	0	0	4	64	68	0	1	U	0:100
S3 XAR Xp R1	RAB9A	+	500	9 / 9	escape	RAB9AF1_GM01247	whole	674	whole	64	2 - 62	1, 63 - 64	35	98028	3	169	89	0	0	25	64	89	0	1	U	0:100
S3 XAR Xp R1	OFD1	+	895	6 / 6	escape	OFD1F2_GM01247	LHS	432	LHS only	39	1 - 39	none	41	98034	4	157	85	0	0	5	80	85	0	1	U	0:100
S3 XAR Xp R1	RP1-93D11.1				subject	93D11F4_GM01247	RHS	653		59	1 - 54	55 - 59	47	98040	4	157	94	94	0	0	0	0	1	0	M	100:0
S3 XAR Xp R1	PIR	-	441	9 / 9	escape	PIRF1_GM01247	whole	834	whole	47	2 - 40	41 - 47	49	98046	4	17	14	0	7	2	5	14	0	1	U/M+U	0:100
S3 XAR Xp R1	CA5B	+	585	9 / 9	escape	CA5BF1_GM01247	whole	648	whole	47	1 - 47	none	51	98042	1	69	35	0	0	10	25	35	0	1	U	0:100
S3 XAR Xp R2	SAT	+	669	1 / 9	subject	SATF4_GM01247	whole	978	whole	67	3 - 61	1,2, 62 - 67	53	98068	4	153	82	0	0	8	74	82	0	1	U	0:100
S3 XAR Xp R2	RP11-793H5.3	+	725	-	unknown	793H5F4_GM01247	most	751	majority	74	3 - 74	1,2	55	98050	4	154	78	0	0	21	57	78	0	1	U	0:100
S3 XAR Xp R2	EIF2S3	+	618	9 / 9	escape	EIF2S3F1_GM01247	whole	732	whole	50	1 - 50	none	57	98070	4	156	80	0	0	9	71	80	0	1	U	0:100
S3 XAR Xp R2	ZFX	+	1483	9 / 9	escape	ZFXF7_GM01247	LHS	555	LHS+RHS	71	1 - 71	none	59	98052	4	157	83	0	1	24	58	83	0	1	U/M+U	0:100
S3 XAR Xp R2	ZFX				escape	ZFXF9_GM01247	RHS	469		52	1 - 51	52	61	98054	1	168	86	0	0	9	77	86	0	1	U	0:100
S3 XAR Xp R2	POLA	+	654	0 / 9	subject	POLAF1_GM01247	whole	725	whole	70	1 - 70	none	65	98072	4	100	54	0	0	6	48	54	0	1	U	0:100
S3 XAR Xp R3	ATP6AP2	+	966	1 / 9	subject	ATP6AP2F2_GM01247	LHS	612	LHS only	59	1 - 59	none	67	97722	1	132	69	0	0	8	61	69	0	1	U	0:100
S3 XAR Xp R3	CRSP2	-	942	6 / 6	escape	CRSP2F4_GM01247	RHS	482	RHS	41	1 - 41	none	71	97726	4	152	79	0	0	16	63	79	0	1	U	0:100
S2	SMCX (JARID1C)	-	1043	9 / 9	escape	SMCXF1_GM01247XY	LHS	804	whole	71	2 - 71	1	73	90879	5	76	42	0	0	4	38	42	0	1	U	0:100
S1 XCR Xq	MLLT7	+	1175	3 / 9	subject/partial	MLLT7F1_GM01247XY	RHS	628	RHS only	36	1 - 31	32 - 36	77	90882	5	77	52	0	0	13	39	52	0	1	U	0:100
S1 XCR Xq R1	ACRC	+	599	1 / 9	subject	ACRCF1_GM01247	whole	681	whole	45	1 - 45	none	81	97728	1	131	67	67	0	0	0	0	1	0	M	100:0
S1 XCR Xq R1	PIN4	+	1387	3 / 9	subject/partial	PIN4F2_GM01247	LHS	728	LHS only	45	5 - 45	1 - 4	83	97732	2	94	48	48	0	0	0	0	1	0	M	100:0
S1 XCR Xq R1	AL135749.4	-	977	2 / 9	subject	262D11_4F1_GM01247	most	912	majority	62	2 - 62	1	87	97730	1	60	30	0	23	7	0	30	0	1	U/M+U	0:100
S1 XCR Xq R1	RPS4X	-	527	9 / 9	escape	RPS4XF1b_GM01247	whole	867	whole	56	9 - 56	1 - 8	89	97734	4	154	77	0	0	10	67	77	0	1	U	0:100
S1 XCR Xq	POF (DIAPH2)	+	736	4 / 9	subject/partial	POFF3_GM01247XY	whole	885	whole	72	2 - 69	1,70 - 72	99	90873	7	154	85	0	0	15	70	85	0	1	U	0:100
S1 XCR Xq	SYTL4	-	762	7 / 9	escape	SYTL4F5_GM01247	whole	928	whole	61	1 - 61	none	101	103066	4	63	35	0	22	10	3	35	0	1	U/M+U	0:100
S1 XCR Xq	PLS3	+	1235	4 / 9	subject/partial	PLS3F1b_GM01247	LHS	670	whole	41	4 - 41	1 - 3	105	101779	4	149	78	0	16	46	16	78	0	1	U/M+U	0:100
S1 XCR Xq	PLS3				subject/partial	PLS3F2_GM01247	mid	555		33	1 - 33	none	107	101781	4	94	60	0	14	10	36	60	0	1	U/M+U	0:100
S1 XCR Xq	PLS3				subject/partial	PLS3F3a_GM01247	RHS	672		43	1 - 40	41 - 43	109	101783	4	123	70	0	34	27	9	70	0	1	U/M+U	0:100
S1 XCR Xq	SOX3	-	510	-	unknown	SOX3F2_GM01247XY	whole	791	whole	46	2 - 42	1,43 - 46	113	90877	1	169	85	30	55	0	0	55	0.352941	0.647059	M+U/M	35:65
S1 XCR Xq R2	ABCD1	+	2845	3 / 9	subject/partial	ABCD1F1a_GM01247	LHS	800	LHS only	56	5 - 56	1 - 4	115	97751	1	177	89	0	0	14	75	89	0	1	U	0:100
S1 XCR Xq R2	L1CAM	-	1203	8 / 9	escape	L1CAMF1_GM01247	LHS	419	LHS+RHS	25	7 - 25	1 - 6	125	97745	1	166	86	0	0	31	55	86	0	1	U	0:100
S1 XCR Xq R2	L1CAM				escape	L1CAMF7_GM01247	RHS	361		29	1 - 29	none	127	97747	1	125	65	0	52	5	8	65	0	1	U/M+U	0:100
S1 XCR Xq R2	ARHGAP4	-	561	7 / 9	escape	ARHGAP4F4_GM01247XY	whole	861	whole	76	7 - 76	1 - 6	129	90874	4	161	87	0	0	6	81	87	0	1	U	0:100
S1 XCR Xq R2	HCFC1	-	2409	6 / 9	escape	HCFC1F3_GM01247	LHS	604	LHS	51	1 - 51	none	131	97749	6	132	69	0	1	13	55	69	0	1	U/M+U	0:100
S1 XCR Xq R2	IRAK	-	970	1 / 9	subject	IRAK1F3_GM01247	LHS	430	whole	30	5 - 30	1 - 4	133	97742	1	170	89	0	0	6	83	89	0	1	U	0:100
S1 XCR Xq R2	PLXNA3 (PLXN3)	+	1030	0 / 9	subject	PLXNA3F2_GM01247	LHS	800	whole	118	1 - 118	none	137	97736	1	124	63	0	2	35	26	63	0	1	U/M+U	0:100
S1 XCR Xq R2	PLXNA3 (PLXN3)				subject	PLXNA3F4_GM01247	LHS	669		105	1 - 105	none	139	97738	1	47	24	0	0	12	12	24	0	1	U	0:100
S1 XCR Xq R2	PLXNA3 (PLXN3)				subject	PLXNA3F6_GM01247	RHS	413		35	1 - 35	none	141	97740	2	101	55	0	0	20	35	55	0	1	U	0:100
S1 XCR Xq	G6PD	-	1328	0 / 6	subject	G6PDF5_GM01247XY	RHS	360	majority	19	1 - 14	15 - 19	145	95422	4	98	54	0	0	4	50	54	0	1	U	0:100
S1 XCR Xq	G6PD				subject	G6PDR1_GM01247XY	RHS	620		59	1 - 59	none	147	95424	4	58	34	0	0	1	33	34	0	1	U	0:100
S1 XCR Xq	IKBKG	+	572	9 / 9	escape	IKBKGF8_GM01247XY	RHS	752	majority	35	1 - 22	23 - 35	150	95427	4	9	5	5	0	0	0	0	1	0	M	100:0
										total CGs						total reads	total mols

## Sheet: Table S3
	Table S3: Summary of clonal bisulfite sequencing data from 81 data sets encompassing 34 CpG islands on the human X chromosome.
	X chromosome evolutionary stratum	Gene Name (HGNC)	Gene Description (HGNC)	Strand	CpGi length (bp)	Reported XCI status	Primer pair	Amplicon size (bp)	Amplicon co-ordinates X chromosome (GRCh37)	Oligo1 sequence	Oligo2 sequence	Oligo1 length	Oligo2 length	%GC	%GC	Tm (S)	Tm (A)	Tm	mod Cs	mod Cs	No of CpGs in amplicon	No of CpA/T/C in amplicon	Clone Name	No of reads analysed	No of molecules analysed	Total no CpGs analysed	Total no bisulfite converted CpA/T/C	Total no unconverted CpA/T/C	Unconverted CpA/T/C (%)	Bisulfite conversion efficiency (%)
												(bp)	(bp)	oligo1	oligo2			diff	oligo1	oligo2
												(bp)	(bp)	oligo1	oligo2			diff	oligo1	oligo2
	PAR1	PLCXD1	phosphatidylinositol-specific phospholipase C, X domain containing 1	+	1398	PAR1	st136G2.1CpGmodF3	751	192301 - 193051	GGAAGtAGttAGGAGGAGGt	CTaaAATCCCAaAaCTCCTaaCAa	20	24	50	33	52	51	1	4	7	47	191	136G2_1F3_GM01247	91	46	2162	11654	20	0.1713	99.8287
	PAR1	PLCXD1	phosphatidylinositol-specific phospholipase C, X domain containing 1	+	1398	PAR1	st136G2.1CpGmodF4	574	192776 - 193349	GGGAtAttTTGTTGGGAtAtAt	CCTaaaCTaTTTCCACACTaa	22	21	32	33	47	47	0	6	6	34	134	136G2_1F4_GM01247	100	55	1870	7443	14	0.1877	99.8123
	PAR1	PLCXD1	phosphatidylinositol-specific phospholipase C, X domain containing 1	+	1398	PAR1	st136G2.1CpGmodF4	574	192776 - 193349	GGGAtAttTTGTTGGGAtAtAt	CCTaaaCTaTTTCCACACTaa										34	134	136G2_1F4__GM01240	79	65	2210	9895	22	0.2218	99.7782
	PAR1	PPP2R3B	protein phosphatase 2 (formerly 2A), regulatory subunit B'', beta	-	1236	PAR1	stPPP2R3BCpGmodF2b	629	347625 - 348253	GtTGtTtAGGGtAGtTTtAA	CCCTTTaaaTCCCAaaTAaC	20	20	30	35	44	46	2	6	6	79	97	PPP2R3BF2b_GM01247	37	25	1975	5597	17	0.3028	99.6972
	PAR1	PPP2R3B	protein phosphatase 2 (formerly 2A), regulatory subunit B'', beta	-	1236	PAR1	stPPP2R3BCpGmodF2b	629	347625 - 348253	GtTGtTtAGGGtAGtTTtAA	CCCTTTaaaTCCCAaaTAaC										79	97	PPP2R3BF2b_GM01240	76	42	3318	2526	7	0.2764	99.7236
	PAR1	SLC25A6	solute carrier family 25 (mitochondrial carrier; adenine nucleotide translocator), member 6	-	1458	PAR1	stSLC25A6modF2	835	1510479 - 1511313	GGATTGAGtTtAAGGTtAAGGtt	aACCTTCACAAaaTCAAaaCTaC	23	23	35	40	50	48	2	5	6	107	233	SLC25A6F2_GM01247	99	46	4922	8707	19	0.2177	99.7823
	PAR1	SLC25A6	solute carrier family 25 (mitochondrial carrier; adenine nucleotide translocator), member 6	-	1458	PAR1	stSLC25A6modF2	835	1510479 - 1511313	GGATTGAGtTtAAGGTtAAGGtt	aACCTTCACAAaaTCAAaaCTaC										107	233	SLC25A6F2_GM01240	72	37	3959	13401	19	0.1416	99.8584
	PAR1	CD99	CD99 molecule	+	1150	PAR1	stCD99CpGmodF4	481	2609666 - 2610146	GTTttAGAGAGAAAAGTtAG	CTTCCCTaCCCACTTTTTCTa	20	21	30	43	44	50	6	3	2	28	94	CD99F4_GM01247	113	62	1736	8725	22	0.2515	99.7485
	PAR1	CD99	CD99 molecule	+	1150	PAR1	stCD99CpGmodF4	481	2609666 - 2610146	GTTttAGAGAGAAAAGTtAG	CTTCCCTaCCCACTTTTTCTa										28	94	CD99F4_GM01240	103	68	1904	9458	8	0.0845	99.9155
	S3 XAR Xp	PRPS2	phosphoribosyl pyrophosphate synthetase 2	+	1177	S3 subject	stPRPS2modF3	416	12809286 - 12809701	GGtAGGTtTGGAAGATtAAG	TaCCCAaCTCCAaaCCCAaa	19	20	32	45	42	50	8	3	6	36	153	PRPS2F3_GM01247	130	68	2448	9675	16	0.1651	99.8349
	S3 XAR Xp	PRPS2	phosphoribosyl pyrophosphate synthetase 2	+	1177	S3 subject	stPRPS2modF3	416	12809286 - 12809701	GGtAGGTtTGGAAGATtAAG	TaCCCAaCTCCAaaCCCAaa										36	153	PRPS2F3_GM01240	126	66	2376	11819	12	0.1014	99.8986
	S3 XAR Xp	RAB9A	RAB9A, member RAS oncogene family	+	500	S3 escape	stRAB9AmodF1	674	13706991 - 13707664	GTGAtTGTGtTtATGAGGTt	aTATCTCCCTTTCTCCAaTa	20	20	35	35	46	46	0	4	3	64	166	RAB9AF1_GM01247	169	89	5696	10228	13	0.1269	99.8731
	S3 XAR Xp	RAB9A	RAB9A, member RAS oncogene family	+	500	S3 escape	stRAB9AmodF1	674	13706991 - 13707664	GTGAtTGTGtTtATGAGGTt	aTATCTCCCTTTCTCCAaTa										64	166	RAB9AF1_GM01240	88	53	3392	20909	30	0.1433	99.8567
	S3 XAR Xp	OFD1(+)/TRAPPC2(-)	oral-facial-digital syndrome 1/trafficking protein particle complex 2	+	895	S3 escape	stOFD1modF2	432	13752418 - 13752849	GGTTAGtTGAATGAtttAGTG	CCTaCTAAATATAaCCTTCC	21	20	33	35	47	46	1	4	2	39	99	OFD1F2_GM01247	157	85	3315	11813	34	0.287	99.713
	S3 XAR Xp	OFD1(+)/TRAPPC2(-)	oral-facial-digital syndrome 1/trafficking protein particle complex 2	+	895	S3 escape	stOFD1modF2	432	13752418 - 13752849	GGTTAGtTGAATGAtttAGTG	CCTaCTAAATATAaCCTTCC										39	99	OFD1F2_GM01240	125	66	2574	15141	19	0.1253	99.8747
	S3 XAR Xp	MOSPD2(+)/FANCB(-)	motile sperm domain containing 2/Fanconi anemia, complementation group B	-	743	S3 subject	st93D11modF2	932	14890968 - 14891899	GtAAGGAATGAtAGAtttAGGTt	CCTaaAACAaAaTACCCACCTa	23	22	30	36	48	49	1	6	5	81	208	93D11F2_GM01240	188	94	7614	17297	10	0.0578	99.9422
	S3 XAR Xp	MOSPD2(+)/FANCB(-)	motile sperm domain containing 2/Fanconi anemia, complementation group B	-	743	S3 subject	st93D11modF4	653	14891232 - 14891884	GAGttTAGAAGttAGttAGG	CCACCTaTCACATACTCAaC										59	131	93D11F4_GM01247	157	76	4484	14308	39	0.2718	99.7282
	S3 XAR Xp	CA5B	carbonic anhydrase VB, mitochondrial	+	585	S3 escape	stCA5BmodF1	648	15756014 - 15756661	GGtTtTGAAGttttAGGTt	CCCATTAaaCCCCACTCAa	19	19	32	47	42	49	7	7	3	47	99	CA5BF1_GM01247	69	35	1645	4834	18	0.371	99.629
	S3 XAR Xp	SAT1	spermidine/spermine N1-acetyltransferase 1	+	669	S3 subject	stSATmodF4	978	23800955 - 23801932	GGAGAAAAGAGtAAGGTtAt	CCATCTTCTAaCAaATCTaCAAa	20	23	35	30	46	48	2	3	4	67	230	SATF4_GM01247	153	82	5494	7799	19	0.243	99.757
	S3 XAR Xp	SAT1	spermidine/spermine N1-acetyltransferase 1	+	669	S3 subject	stSATmodF4	978	23800955 - 23801932	GGAGAAAAGAGtAAGGTtAt	CCATCTTCTAaCAaATCTaCAAa										67	230	SATF4_GM01240	71	37	2479	17221	30	0.1739	99.8261
	S3 XAR Xp	CXorf58(+)/APOO(-)	chromosome X open reading frame 58/apolipoprotein O	+	725	S3 unknown	st793H5modF4	751	23925494 - 23926244	GATtttAAGAGGGTAtTAGt	aCCTCTaCTCACAaAAATCCCAa	20	23	30	39	44	52	8	5	4	74	158	793H5F4_GM01247	154	78	5772	10611	44	0.413	99.587
	S3 XAR Xp	CXorf58(+)/APOO(-)	chromosome X open reading frame 58/apolipoprotein O	+	725	S3 unknown	st793H5modF4	751	23925494 - 23926244	GATtttAAGAGGGTAtTAGt	aCCTCTaCTCACAaAAATCCCAa										74	158	793H5F4_GM01240	137	69	5106	18619	24	0.1287	99.8713
	S3 XAR Xp	EIF2S3	eukaryotic translation initiation factor 2, subunit 3 gamma, 52kDa	+	618	S3 escape	stEIF2S3modF1	732	24072467 - 24073198	GGGGAtTTTGATTTTGtTAGtt	CCACTCCTaAaCTCACTCTa	22	20	32	45	47	50	3	4	3	50	189	EIF2S3F1_GM01247	156	80	4000	23422	43	0.1833	99.8167
	S3 XAR Xp	EIF2S3	eukaryotic translation initiation factor 2, subunit 3 gamma, 52kDa	+	618	S3 escape	stEIF2S3modF1	732	24072467 - 24073198	GGGGAtTTTGATTTTGtTAGtt	CCACTCCTaAaCTCACTCTa										50	189	EIF2S3F1_GM01240	158	83	4150	21741	54	0.2478	99.7522
	S3 XAR Xp	ZFX	zinc finger protein, X-linked	+	1483	S3 escape	stZFXmodF7	555	24167309 - 24167863	GGGGTtTGAGGGttTGtAAAtAAtT	aCCTTTCTCTaaAaCACTaa	25	20	36	30	53	44	9	6	6	71	123	ZFXF7_GM01247	157	83	5893	11674	12	0.1027	99.8973
	S3 XAR Xp	ZFX	zinc finger protein, X-linked	+	1483	S3 escape	stZFXmodF7	555	24167309 - 24167863	GGGGTtTGAGGGttTGtAAAtAAtT	aCCTTTCTCTaaAaCACTaa										71	123	ZFXF7_GM01240	105	55	3905	17902	39	0.2174	99.7826
	S3 XAR Xp	ZFX	zinc finger protein, X-linked	+	1483	S3 escape	stZFXmodF9	469	24168399 - 24168867	GGTGTtTGGAGAGAAAATTt	CACCTTAaCAaCCACATATa	20	20	35	35	46	46	0	2	3	52	111	ZFXF9_GM01247	168	86	4472	14467	26	0.1794	99.8206
	S3 XAR Xp	ZFX	zinc finger protein, X-linked	+	1483	S3 escape	stZFXmodF9	469	24168399 - 24168867	GGTGTtTGGAGAGAAAATTt	CACCTTAaCAaCCACATATa										52	111	ZFXF9_GM01240	133	69	3588	18112	30	0.1654	99.8346
	S3 XAR Xp	POLA1	polymerase (DNA directed), alpha 1, catalytic subunit	+	654	S3 subject	stPOLAmodF1	725	24711587 - 24712311	GTATttAGAtTGtTGAGAAG	CCAaaCTCTaaTCCTCCAAaAa	20	22	30	36	44	49	5	4	6	70	165	POLAF1_GM01247	100	54	3780	9651	25	0.2584	99.7416
	S3 XAR Xp	POLA1	polymerase (DNA directed), alpha 1, catalytic subunit	+	654	S3 subject	stPOLAmodF1	725	24711587 - 24712311	GTATttAGAtTGtTGAGAAG	CCAaaCTCTaaTCCTCCAAaAa										70	165	POLAF1_GM01240	116	61	4270	10445	20	0.1911	99.8089
	S3 XAR Xp	ATP6AP2	ATPase, H+ transporting, lysosomal accessory protein 2	+	966	S3 subject	stATP6AP2modF2	612	40439720 - 40440331	TGTGGAAGGtAGGGGTTttt	ACAAACACAaCCATaaTaC	20	19	45	32	50	42	8	4	4	59	156	ATP6AP2F2_GM01247	132	69	4071	11344	19	0.1672	99.8328
	S3 XAR Xp	ATP6AP2	ATPase, H+ transporting, lysosomal accessory protein 2	+	966	S3 subject	stATP6AP2modF2	612	40439720 - 40440331	TGTGGAAGGtAGGGGTTttt	ACAAACACAaCCATaaTaC										59	156	ATP6AP2F2_GM01240	141	74	4366	18694	15	0.0802	99.9198
	S3 XAR Xp	CXorf38	chromosome X open reading frame 38	-	806	escape	stCXorf38modF5	470	40506542 - 40507011	GAGttAGGTGtTtAttTGG	CTaCTTCCCCAAaCACCAAAa	19	21	37	43	45	50	5	6	3	56	99	CXorf38F5_GM01240	47	27	1512	3689	4	0.1083	99.8917
	S3 XAR Xp	MED14	mediator complex subunit 14	-	942	S3 escape	stCRSP2modF4	482	40595017 - 40595498	GGGAttTGtAGAGGAttTTt	CTAaCACCTTTTCCCACAaTTTa	20	23	35	35	46	50	4	6	3	41	103	CRSP2F4_GM01247	152	79	3239	15545	18	0.1157	99.8843
	S3 XAR Xp	MED14	mediator complex subunit 14	-	942	S3 escape	stCRSP2modF4	482	40595017 - 40595498	GGGAttTGtAGAGGAttTTt	CTAaCACCTTTTCCCACAaTTTa										41	103	CRSP2F4_GM01240	157	81	3321	14931	9	0.0602	99.9398
	S2	KDM5C	lysine (K)-specific demethylase 5C	-	1043	S2 escape	stSMCXCpGmodF1	804	53253723 - 53254526	GAtTttAGGTtAttTGTGGGt	ACCCATACCAaCCTATTTAa	21	20	33	35	47	45	2	7	2	71	223	SMCXF1_GM01247XY	76	42	2982	22148	26	0.1173	99.8827
	S2	KDM5C	lysine (K)-specific demethylase 5C	-	1043	S2 escape	stSMCXCpGmodF1	804	53253723 - 53254526	GAtTttAGGTtAttTGTGGGt	ACCCATACCAaCCTATTTAa										71	223	SMCXF1_GM01240XX	174	94	6674	8638	21	0.2425	99.7575
	S2	KDM5C	lysine (K)-specific demethylase 5C	-	1043	S2 escape	stSMCXCpGmodF4	621	53254230 - 53254850	GtTtTGAGAGTtTtAGGtTGAt	CCTTTaCAATCAaaCTCCCAa	22	21	32	38	47	49	2	6	4	44	149	SMCXF4_GM01240XX	117	76	3344	12939	13	0.1004	99.8996
	S1 XCR Xq	FOXO4	forkhead box O4	+	1175	S1 subject/partial	stMLLT7CpGmodF1	628	70316205 - 70316832	GTGAAGGGAtAGtTTAGGGAt	CCTTCCATCCTaCTaAaCTaTTa	21	23	43	35	50	50	0	3	5	36	154	MLLT7F1_GM01247XY	77	52	1872	13442	34	0.2523	99.7477
	S1 XCR Xq	FOXO4	forkhead box O4	+	1175	S1 subject/partial	stMLLT7CpGmodF1	628	70316205 - 70316832	GTGAAGGGAtAGtTTAGGGAt	CCTTCCATCCTaCTaAaCTaTTa										36	154	MLLT7F1_GM01240XX	176	91	3276	10910	11	0.1007	99.8993
	S1 XCR Xq	ACRC	acidic repeat containing	+	599	S1 subject	stACRCmodF1	681	70797699 - 70798379	GTTGAGTTGtTGttTTGtTt	CACCTACCTaaTaTTaCAaC	20	20	30	35	44	46	2	5	5	45	165	ACRCF1_GM01247	131	67	3015	13513	20	0.1478	99.8522
	S1 XCR Xq	ACRC	acidic repeat containing	+	599	S1 subject	stACRCmodF1	681	70797699 - 70798379	GTTGAGTTGtTGttTTGtTt	CACCTACCTaaTaTTaCAaC										45	165	ACRCF1_GM01240	163	83	3735	10849	16	0.1473	99.8527
	S1 XCR Xq	PIN4	protein (peptidylprolyl cis/trans isomerase) NIMA-interacting, 4 (parvulin)	+	1387	S1 subject/partial	stPIN4modF2	728	71397777 - 71398504	GttAGTGGTtAtAGGAAAGGtTt	CTTCACCTCCCAaACAaaaTTa	23	22	35	36	50	49	1	6	5	45	199	PIN4F2_GM01247	94	48	2160	21561	53	0.2452	99.7548
	S1 XCR Xq	PIN4	protein (peptidylprolyl cis/trans isomerase) NIMA-interacting, 4 (parvulin)	+	1387	S1 subject/partial	stPIN4modF2	728	71397777 - 71398504	GttAGTGGTtAtAGGAAAGGtTt	CTTCACCTCCCAaACAaaaTTa										45	199	PIN4F2_GM01240	146	68	3060	14743	28	0.1896	99.8104
	S1 XCR Xq	ERCC6L(-)/PIN4(+ intra)	excision repair cross-complementing rodent repair deficiency, complementation group 6-like/protein (peptidylprolyl cis/trans isomerase) NIMA-interacting, 4 (parvulin)	-	977	S1 subject	st262D11.4modF1	912	71458404 - 71459315	GtTGAAAAGAATtAAGAAGGGt	CACAaaaACTATaCCTCCCAaa	22	22	32	36	47	49	2	3	6	62	230	262D11_4F1_GM01247	60	30	1860	15185	30	0.1972	99.8028
	S1 XCR Xq	ERCC6L(-)/PIN4(+ intra)	excision repair cross-complementing rodent repair deficiency, complementation group 6-like/protein (peptidylprolyl cis/trans isomerase) NIMA-interacting, 4 (parvulin)	-	977	S1 subject	st262D11.4modF1	912	71458404 - 71459315	GtTGAAAAGAATtAAGAAGGGt	CACAaaaACTATaCCTCCCAaa										62	230	262D11_4F1_GM01240	132	73	4526	8231	12	0.1456	99.8544
	S1 XCR Xq	RPS4X	ribosomal protein S4, X-linked	-	527	S1 escape	stRPS4XCpGmodF1b	867	71496383 - 71497249	GTATtTGtTTAGAGGTTAGGGTt	CCCTTAaaAaACACCCTCTTTC	23	22	35	41	50	51	1	3	3	56	207	RPS4XF1b_GM01247	154	77	4312	15068	24	0.159	99.841
	S1 XCR Xq	RPS4X	ribosomal protein S4, X-linked	-	527	S1 escape	stRPS4XCpGmodF1b	867	71496383 - 71497249	GTATtTGtTTAGAGGTTAGGGTt	CCCTTAaaAaACACCCTCTTTC										56	207	RPS4XF1b_GM01240	144	75	4200	15419	42	0.2717	99.7283
	S1 XCR Xq	DIAPH2	diaphanous homolog 2 (Drosophila)	+	736	S1 subject/partial	stPOFCpGmodF3	885	95939563 - 95940447	GtTGGGttAtTAGGAAGTGAAATt	aCTaaaCCTTTCTCCTTCCC	24	20	33	45	51	50	1	5	4	72	188	POFF3_GM01247XY	154	85	6120	7659	19	0.2475	99.7525
	S1 XCR Xq	DIAPH2	diaphanous homolog 2 (Drosophila)	+	736	S1 subject/partial	stPOFCpGmodF3	885	95939563 - 95940447	GtTGGGttAtTAGGAAGTGAAATt	aCTaaaCCTTTCTCCTTCCC										72	188	POFF3_GM01240XX	81	50	3600	13111	24	0.1827	99.8173
	S1 XCR Xq	SYTL4	synaptotagmin-like 4	-	762	S1 escape	stSYTL4modF5	928	99986356 - 99987283	GAGGGAGtttAtTGAGGt	aaCTCCCATTCCTAACCTaa	18	20	44	40	46	48	2	5	4	61	200	SYTL4F5_GM01247	63	35	2135	6043	20	0.3299	99.6701
	S1 XCR Xq	SYTL4	synaptotagmin-like 4	-	762	S1 escape	stSYTL4modF5	928	99986356 - 99987283	GAGGGAGtttAtTGAGGt	aaCTCCCATTCCTAACCTaa										61	200	SYTL4F5_GM01240	62	34	2074	6164	12	0.1943	99.8057
	S1 XCR Xq	PLS3	plastin 3 (T isoform)	+	1235	S1 subject/partial	stPLS3CpGmodF1b	670	114795247 - 114795916	GtttAAGTAGGAAGGGGAGAtTt	CTAaaACTCCAaCCCAAaACTaa	23	23	39	35	52	50	2	5	6	41	138	PLS3F1b_GM01247	149	78	3198	6981	17	0.2429	99.7571
	S1 XCR Xq	PLS3	plastin 3 (T isoform)	+	1235	S1 subject/partial	stPLS3CpGmodF1b	670	114795247 - 114795916	GtttAAGTAGGAAGGGGAGAtTt	CTAaaACTCCAaCCCAAaACTaa										41	138	PLS3F1b_GM01240	98	60	2460	11864	18	0.1515	99.8485
	S1 XCR Xq	PLS3	plastin 3 (T isoform)	+	1235	S1 subject/partial	stPLS3CpGmodF2	555	114795733 - 114796287	GGAGAAATTTtAGTTGGAGtt	CCCAaAaATaTTCTCCTACTa	21	21	33	33	47	47	0	3	4	33	147	PLS3F2_GM01247	94	60	1980	8614	12	0.1391	99.8609
	S1 XCR Xq	PLS3	plastin 3 (T isoform)	+	1235	S1 subject/partial	stPLS3CpGmodF2	555	114795733 - 114796287	GGAGAAATTTtAGTTGGAGtt	CCCAaAaATaTTCTCCTACTa										33	147	PLS3F2_GM01240	108	64	2112	9501	13	0.1366	99.8634
	S1 XCR Xq	PLS3	plastin 3 (T isoform)	+	1235	S1 subject/partial	stPLS3CpGmodF3a	672	114796096 - 114796767	GGTGAttTGGtTGGtTTAAGt	CAACCTTCTaCACCACTaaa	21	20	38	40	49	48	1	5	4	43	173	PLS3F3a_GM01247	123	70	3010	8684	11	0.1265	99.8735
	S1 XCR Xq	PLS3	plastin 3 (T isoform)	+	1235	S1 subject/partial	stPLS3CpGmodF3a	672	114796096 - 114796767	GGTGAttTGGtTGGtTTAAGt	CAACCTTCTaCACCACTaaa										43	173	PLS3F3a_GM01240	101	52	2236	12671	22	0.1733	99.8267
	S1 XCR Xq	SOX3	SRY (sex determining region Y)-box 3	-	510	S1 unknown	stSOX3CpGmodF2	791	139589908 - 139590698	GGGAAGGtTGGAAATAAATt	CCTaCTCTTTCCACCAaTAa	20	20	35	40	46	48	2	2	3	46	207	SOX3F2_GM01247XY	169	85	3910	20999	47	0.2233	99.7767
	S1 XCR Xq	SOX3	SRY (sex determining region Y)-box 3	-	510	S1 unknown	stSOX3CpGmodF2	791	139589908 - 139590698	GGGAAGGtTGGAAATAAATt	CCTaCTCTTTCCACCAaTAa										46	207	SOX3F2_GM01240XX	155	81	3726	19271	41	0.2123	99.7877
	S1 XCR Xq	ABCD1(+)/BCAP31(-)	ATP-binding cassette, sub-family D (ALD), member 1/B-cell receptor-associated protein 31	+	2845	S1 subject/partial	stABCD1CpGmodF1a	800	152988664 - 152989463	GAGGAAGGTGGtAAtTGtAGTtt	CCCCTaaCTTCTaAaaATACTa	23	22	39	32	52	47	5	5	6	56	227	ABCD1F1a_GM01247	177	89	4984	25621	65	0.2531	99.7469
	S1 XCR Xq	ABCD1(+)/BCAP31(-)	ATP-binding cassette, sub-family D (ALD), member 1/B-cell receptor-associated protein 31	+	2845	S1 subject/partial	stABCD1CpGmodF1a	800	152988664 - 152989463	GAGGAAGGTGGtAAtTGtAGTtt	CCCCTaaCTTCTaAaaATACTa										56	227	ABCD1F1a_GM01240	168	86	4816	18877	57	0.301	99.699
	S1 XCR Xq	L1CAM(-)/U52112.12(novel CDS)(+ intra)	L1 cell adhesion molecule/lung carcinoma-associated protein (LCAP)	-	1203	S1 escape	stL1CAMmodF1	419	153150857 - 153151275	GGGAGGAGttttTGGtTtTG	CCCCAaATaCTaaCCTaaa	20	19	45	37	50	45	5	6	7	25	133	L1CAMF1_GM01247	166	86	2150	16808	19	0.1129	99.8871
	S1 XCR Xq	L1CAM(-)/U52112.12(novel CDS)(+ intra)	L1 cell adhesion molecule/lung carcinoma-associated protein (LCAP)	-	1203	S1 escape	stL1CAMmodF1	419	153150857 - 153151275	GGGAGGAGttttTGGtTtTG	CCCCAaATaCTaaCCTaaa										25	133	L1CAMF1_GM01240	143	74	1850	18405	39	0.2115	99.7885
	S1 XCR Xq	L1CAM(-)/U52112.12(novel CDS)(+ intra)	L1 cell adhesion molecule/lung carcinoma-associated protein (LCAP)	-	1203	S1 escape	stL1CAMmodF7	361	153151879 - 153152239	GAGAGTGTttTtAGttttAG	CCCACCTaaaCTCTaaaaTa	20	20	30	35	44	46	2	7	8	29	93	L1CAMF7_GM01247	125	65	1885	10621	17	0.1598	99.8402
	S1 XCR Xq	L1CAM(-)/U52112.12(novel CDS)(+ intra)	L1 cell adhesion molecule/lung carcinoma-associated protein (LCAP)	-	1203	S1 escape	stL1CAMmodF7	361	153151879 - 153152239	GAGAGTGTttTtAGttttAG	CCCACCTaaaCTCTaaaaTa										29	93	L1CAMF7_GM01240	129	68	1972	10322	15	0.1451	99.8549
	S1 XCR Xq	ARHGAP4	Rho GTPase activating protein 4	-	561	S1 escape	stARHGAP4CpGmodF4	861	153193261 - 153194121	GAGttAGttAtAGGGtTtAGGt	CTaAaCCCTCTCTaTaTCCTa	22	21	36	38	49	49	0	8	5	76	229	ARHGAP4F4_GM01247XY	161	87	6612	18772	36	0.1914	99.8086
	S1 XCR Xq	ARHGAP4	Rho GTPase activating protein 4	-	561	S1 escape	stARHGAP4CpGmodF4	861	153193261 - 153194121	GAGttAGttAtAGGGtTtAGGt	CTaAaCCCTCTCTaTaTCCTa										76	229	ARHGAP4F4_GM01240XX	153	78	5928	16330	57	0.3478	99.6522
	S1 XCR Xq	HCFC1(-)/TMEM187(+)	host cell factor C1 (VP16-accessory protein)/transmembrane protein 187	-	2409	S1 escape	stHCFC1modF3	604	153236157 - 153236760	GATGAGtTttTTGATGGtt	CTTaTaaCTCCTTTCCACC	19	19	32	42	42	47	5	5	3	51	170	HCFC1F3_GM01247	132	69	3519	12787	20	0.1562	99.8438
	S1 XCR Xq	HCFC1(-)/TMEM187(+)	host cell factor C1 (VP16-accessory protein)/transmembrane protein 187	-	2409	S1 escape	stHCFC1modF3	604	153236157 - 153236760	GATGAGtTttTTGATGGtt	CTTaTaaCTCCTTTCCACC										51	170	HCFC1F3_GM01240	149	78	3978	12828	32	0.2488	99.7512
	S1 XCR Xq	IRAK1	interleukin-1 receptor-associated kinase 1	-	970	S1 subject	stIRAK1modF3	430	153284550 - 153284979	GAGGtAGGtAGAGAttAGtAGt	CCTaTaaCCCTaaATCAACC	22	20	41	40	51	48	3	6	5	30	88	IRAK1F3_GM01247	170	89	2670	7797	11	0.1409	99.8591
	S1 XCR Xq	IRAK1	interleukin-1 receptor-associated kinase 1	-	970	S1 subject	stIRAK1modF3	430	153284550 - 153284979	GAGGtAGGtAGAGAttAGtAGt	CCTaTaaCCCTaaATCAACC										30	88	IRAK1F3_GM01240	171	90	2700	13910	23	0.1651	99.8349
	S1 XCR Xq	PLXNA3	plexin A3	+	1030	S1 subject	stPLXNA3modF2	800	153686073 - 153686872	GtAAGGGAAGGAAGAAAGttt	ATAaaaCCTaACCCCCACAaa	21	21	38	38	49	49	0	4	6	118	149	PLXNA3F2_GM01247	124	63	7434	11171	33	0.2945	99.7055
	S1 XCR Xq	PLXNA3	plexin A3	+	1030	S1 subject	stPLXNA3modF4	669	153686204 - 153686872	GGGGTGtAttTGAGAGGt	ATAaaaCCTaACCCCCACAaa	18	21	50	38	48	49	1	4	6	105	128	PLXNA3F4_GM01247	47	24	2520	5108	34	0.6612	99.3388
	S1 XCR Xq	PLXNA3	plexin A3	+	1030	S1 subject	stPLXNA3modF4	669	153686204 - 153686872	GGGGTGtAttTGAGAGGt	ATAaaaCCTaACCCCCACAaa										105	128	PLXNA3F4_GM01240	83	43	4515	4046	27	0.6629	99.3371
	S1 XCR Xq	PLXNA3	plexin A3	+	1030	S1 subject	stPLXNA3modF6	413	153686760 - 153687172	GAGGGAtAGGTAGGTGGt	CACAaaTACAaCTaaaCCAa	18	20	56	30	50	44	6	2	7	35	113	PLXNA3F6_GM01247	101	55	1925	4230	6	0.1416	99.8584
	S1 XCR Xq	PLXNA3	plexin A3	+	1030	S1 subject	stPLXNA3modF6	413	153686760 - 153687172	GAGGGAtAGGTAGGTGGt	CACAaaTACAaCTaaaCCAa										35	113	PLXNA3F6_GM01240	73	38	1330	10592	9	0.0849	99.9151
	S1 XCR Xq	G6PD(-)/IKBKG(+)	glucose-6-phosphate dehydrogenase/inhibitor of kappa light polypeptide gene enhancer in B-cells, kinase gamma	-	1328	S1 subject	stAF277315modF5	360	153775946 - 153776305	GGAtTtTGtTGAtAGGTGTGGTtt	CCTAaCTaCCAAACTATATa	24	20	38	30	52	44	8	6	3	19	99	G6PDF5_GM01247XY	98	54	1026	7170	15	0.2088	99.7912
	S1 XCR Xq	G6PD(-)/IKBKG(+)	glucose-6-phosphate dehydrogenase/inhibitor of kappa light polypeptide gene enhancer in B-cells, kinase gamma	-	1328	S1 subject	stAF277315modF5	360	153775946 - 153776305	GGAtTtTGtTGAtAGGTGTGGTtt	CCTAaCTaCCAAACTATATa										19	99	G6PDF5_GM01240XX	115	73	1387	8935	13	0.1453	99.8547
	S1 XCR Xq	G6PD(-)/IKBKG(+)	glucose-6-phosphate dehydrogenase/inhibitor of kappa light polypeptide gene enhancer in B-cells, kinase gamma	-	1328	S1 subject	stAF277315modR1	620	153775540 - 153776159	GGAGGAGTAGAAAtAGTttAGt	CCCTATTaaaCAaTCTCTTCTTa	22	23	36	30	49	48	1	4	5	59	134	G6PDR1_GM01247XY	58	34	2006	4651	11	0.236	99.764
	S1 XCR Xq	G6PD(-)/IKBKG(+)	glucose-6-phosphate dehydrogenase/inhibitor of kappa light polypeptide gene enhancer in B-cells, kinase gamma	-	1328	S1 subject	stAF277315modR1	620	153775540 - 153776159	GGAGGAGTAGAAAtAGTttAGt	CCCTATTaaaCAaTCTCTTCTTa										59	134	G6PDR1_GM01240XX	68	36	2124	6712	11	0.1636	99.8364
											TOTAL										4386	12340		9828	5254	275926	999198	1906
	Column Descriptions:										AVERAGE										54	152		121	65	3406	12336	24	0.19	99.81
	X chromosome evolutionary stratum: Evolutionary stratum on human chromosome X within which the CpG island assayed resides (PAR1: pseudoautosomal region 1, S1 XCR Xq: stratum 1 X-conserved region Xq, S2: stratum 2, S3 XAR Xp: stratum 3 X-added region Xp).
	Gene Name (HGNC): HUGO Gene Nomenclature Committee unique gene symbol. Assayed CpG island is located 5’ to gene. Two gene names indicate island where two genes overlap the island. Orientation of the gene is indicated by strand (+/-) when island is 5’ to both genes. Orientation of the gene is indicated by (+ intra) when island is intragenic to gene.
	Gene Description (HGNC): HUGO Gene Nomenclature Committee unique gene description.
	Strand: +/- strand of the DNA double helix.
	CpGi length (bp): CpG island length in base pairs.
	Reported XCI status: Reported X chromosome inactivation status as described in reference 45.
	Primer pair: Unique identifier for region amplified using corresponding Oligo1 and Oligo2.
	Amplicon size (bp): Size of region amplified using corresponding Oligo1 and Oligo2 in base pairs.
	Amplicon co-ordinates (GRCh37): Chromosome X co-ordinates of amplicon mapped to human genome assembly GRCh37.
	Oligo1 sequence: Oligo sequence of primer 1. See Supporting Information Methods for primer design details.
	Oligo2 sequence: Oligo sequence of primer 2. See Supporting Information Methods for primer design details.
	No CpGs in amplicon: The number of CpG dinucleotides in amplicon.
	No CpA/T/C in amplicon: The number of CpA, CpT and CpC dinucleotides in amplicon.
	Clone Name: Unique identifier given to sequence data generated from group of clones originating from corresponding amplicon.
	No of reads analysed: The number of sequencing reads analysed per amplicon.
	No of molecules analysed: The number of individual molecules analysed per amplicon. The average number of molecules analysed per region was 65, indicated in the bottom right corner of the table
	Total no CpGs analysed: The total number of cytosines analysed within the context of CpG calculated as (No CpGs in amplicon x No mols analysed).
	Total no bisulfite converted CpA/T/C: The total number of bisulfite converted cytosines within the context of CpA, CpT and CpC present in the sequencing data.
	Total no unconverted CpA/T/C: The total number of unconverted cytosines within the context of CpA, CpT and CpC present in the sequencing data.
	Unconverted CpA/T/C (%): The total number of unconverted cytosines within the context of CpA, CpT and CpC present in the sequencing data expressed as a percentage.
	Bisulfite conversion efficiency (%): The total number of converted cytosines within the context of CpA, CpT and CpC present in the sequencing data expressed as a percentage. The average bisulfite conversion efficiency calculated across 81 data sets = 99.81% (+/-0.1%), indicated in the bottom right corner of the table.
