# Supplementary material for: A Comparison of the Whole Genome Approach of MeDIP-Seq to the Targeted Approach of the Infinium HumanMethylation450 BeadChip® for Methylome Profiling
Source: PLoS One. 2012 Nov 29;7(11):e50233. doi: 10.1371/journal.pone.0050233 (PMC3510246; doi:10.1371/journal.pone.0050233)
Supplement: Table S5 — Sequencing statistics for MeDIP-seq data for GM01240 and GM01247. A summary of sequencing statistics for MeDIP-seq data for GM01240 and GM01247. Each MeDIP-seq library was sequenced as paired-end to saturation on one lane of an Illumina HiSeq 2000 using 75 cycles. The total number of reads post image analysis and QC are given generated for each sample followed by the number of passed reads are given. The percentage of GC found in the reads is reported. The total number of bases sequenced and the percentages of high quality bases are calculated. Sequence reads were aligned to the human reference genome (1000 Genomes version of GRCh37) using Burrows–Wheeler alignment (BWA). The raw number of mapped reads is given as well as the number of reads mapping to the reference genome. Duplicates were mapped with Picard MarkDuplicate tool. (XLSX) [file pone.0050233.s009.xlsx]

## Sheet: Table S5
Table S5: Sequencing statistics for MeDIP-seq data for GM01240 and GM01247.
Sample	Type of library	No of reads	Reads Used	% GC	Total	% Q20	% Q30	Raw mapped	% Raw mapped	% Duplication	Reads Mapped	% Reads Mapped	Mapped HMQ	% Mapped HMQ
					bases (Gb)	bases	bases
GM01240	Paired end	120069129	240138258	44.83	18.0104	94.9	86.4	212924240	88.6674	7.92	196054513	81.6423	159701957	66.5042
GM01247	Paired end	117036560	234073120	44.82	17.5555	95.3	87.3	208361787	89.0157	10.02	187482009	80.0955	150828896	64.4367
Key:
Type of library:	Library type e.g. single or paired end.
No of reads:	Total number of reads post image analysis and qc.
Reads used:	Number of reads used in sequence analysis, reads with too many Ns or entirely poly A are removed
%GC:	Percentage GC found in sequencing reads
Total bases:	Total number of bases sequenced (all bases including Ns).
%Q20 bases:	Percentage of bases with a phred like calibrated quality score of 20 or above (raw archive data). A base with a quality score of 20 has a probability of being a incorrect call of 1 in 100 (99% of bases will be correct).
%Q30 bases:	Percentage of bases with a phred like calibrated quality score of 30 or above (raw archive data). A base with a quality score of 30 has a probability of being a incorrect call of 1 in 1000 (99.9% of bases will be correct).
Raw mapped:	Raw number of reads mapped to the reference genome (see Mapped to column)
% Duplication:	Percentage duplication - molecular duplicates expressed as a percentage of all mapped reads (note duplicates are removed in most cases, but where this is 0 then in this case duplicates have been left in for specific analysis purposes).
Reads mapped:	Number of reads mapped to the reference genome (see Mapped to column). Note duplicate fragments have been removed in most cases.
Mapped HMQ:	Number of reads mapped to the reference genome with very high mapping quality e.g. mapping quality >= 30 for reads mapped with MAQ (see 'Mapped to' column). Note duplicate fragments have been removed
% Mapped HMQ:	Percentage of bases with HMQ score
