# Supplementary material for: A Comparison of the Whole Genome Approach of MeDIP-Seq to the Targeted Approach of the Infinium HumanMethylation450 BeadChip® for Methylome Profiling
Source: PLoS One. 2012 Nov 29;7(11):e50233. doi: 10.1371/journal.pone.0050233 (PMC3510246; doi:10.1371/journal.pone.0050233)
Supplement: Table S6 — MeDIP percentage recovery and percentage specificity for GM01240 and GM01247 based on Comparative Ct qPCR data. The efficiency of the immunoprecipitation in the MeDIP was assessed by performing comparative Ct quantitative PCR using the IP and input samples as template. The primer pairs used for the qPCR for the human TSH2B and GAPDH control genes were supplied by Diagenode. The human TSH2B gene is known to be highly methylated in all somatic cells. The human GAPDH primers span the human GAPDH promoter sequence which is known to be unmethylated. The genomic coordinates of the regions used in the analysis based in NCBI build 36 are given. The percentage recovery was calculated using the following formula from Diagenode: % (meDNA-IP/Total Input): 2∧[(Ct (10%input)-3.32) -Ct(meDNA-IP)]×100%. The percentage specificity was calculated as: 1- (enrich unmeth/enrich meth)×100%. (XLS) [file pone.0050233.s010.xls]

## Sheet: Table S6
	Table S6: MeDIP percentage recovery and percentage specificity for GM01240 and GM01247 based on Comparative Ct qPCR data.
	MeDIP	Primer pair (Diagenode)	Amplified Locus (build36)	% Recovery/	% Specificity
	sample			enrichment
	GM01240	Human TSH2B (histone cluster 1, H2ba)	chr6:25835060-25835229	83.2	98.7
		Human GAPDH promoter	chr12:6513913-6513993	1.05
	GM01247	Human TSH2B (histone cluster 1, H2ba)	chr6:25835060-25835229	94.95	98.2
		Human GAPDH promoter	chr12:6513913-6513993	1.67
	Key:
	MeDIP sample: Sample used in MeDIP
	Primer pair (Diagenode): Primer pair used for the comparative Ct qPCR, supplied by Diagenode.
	Amplified locus (build 36): Coordinates based on NCBI build 36 of the regions amplified in the comparative Ct qPCR analysis
	% Recovery : Percentage recovery calculated using the Diagenode formula: % (meDNA-IP/Total Input) : 2^[(Ct (10%input)-3.32) -Ct(meDNA-IP)] x 100%
	% Specificity: Percentage specificity calculated as follows: 1- (enrich unmeth/enrich meth)x100%
